# Supplementary material for: Genome-Wide Identification and Characterization of Calcium-Dependent Protein Kinase (CDPK) and CDPK-Related Kinase (CRK) Gene Families in Medicago truncatula
Source: Int J Mol Sci. 2021 Jan 21;22(3):1044. doi: 10.3390/ijms22031044 (PMC7864493; doi:10.3390/ijms22031044)
Supplement: Supplementary file 1 [file ijms-22-01044-s001.zip]

Archive with 2 entries (2 files):
- Figure S1.docx
- Supplementary Data.xlsx
