# Supplementary material for: Genome-Wide Identification and Characterization of Calcium-Dependent Protein Kinase (CDPK) and CDPK-Related Kinase (CRK) Gene Families in Medicago truncatula
Source: Int J Mol Sci. 2021 Jan 21;22(3):1044. doi: 10.3390/ijms22031044 (PMC7864493; doi:10.3390/ijms22031044)
Supplement: Supplementary file 1 [file ijms-22-01044-s001.zip › Supplementary Data.xlsx]

## Sheet: Table-S1
Table S1. CDPK and CRK amino acid sequences of Arabidopsis thaliana, Oryza sativa, and Medicago truncatula.
Gene name	Gene ID	Species	Amino acid sequences
AtCPK1	At5g04870.1	Arabidopsis thaliana	MGNTCVGPSRNGFLQSVSAAMWRPRDGDDSASMSNGDIASEAVSGELRSRLSDEVQNKPPEQVTMPKPGTDVETKDREIRTESKPETLEEISLESKPETKQETKSETKPESKPDPPAKPKKPKHMKRVSSAGLRTESVLQRKTENFKEFYSLGRKLGQGQFGTTFLCVEKTTGKEFACKSIAKRKLLTDEDVEDVRREIQIMHHLAGHPNVISIKGAYEDVVAVHLVMECCAGGELFDRIIQRGHYTERKAAELTRTIVGVVEACHSLGVMHRDLKPENFLFVSKHEDSLLKTIDFGLSMFFKPDDVFTDVVGSPYYVAPEVLRKRYGPEADVWSAGVIVYILLSGVPPFWAETEQGIFEQVLHGDLDFSSDPWPSISESAKDLVRKMLVRDPKKRLTA…
AtCPK2	At3g10660.1	Arabidopsis thaliana	MGNACVGPNISGNGFLQTVTAAMWRPRIGAEQASSSSHGNGQVSKEAASEPATDQVQNKPPEPITMPSSKTNPETKLKPDLEIQPEEKKEKVLAEETKQKVVPEESKQEVPPEESKREVVVQPESAKPETKSESKPETTKPETTSETKPETKAEPQKPKHMRRVSSAGLRTESVLQRKTENFKEFYSLGRKLGQGQFGTTFLCLEKGTGNEYACKSISKRKLLTDEDVEDVRREIQIMHHLAGHPNVISIKGAYEDVVAVHLVMELCSGGELFDRIIQRGHYTERKAAELARTIVGVLEACHSLGVMHRDLKPENFLFVSREEDSLLKTIDFGLSMFFKPDEVFTDVVGSPYYVAPEVLRKRYGPESDVWSAGVIVYILLSGVPPFWAETEQGIFEQVL…
AtCPK3	At4g23650.1	Arabidopsis thaliana	MGHRHSKSKSSDPPPSSSSSSSGNVVHHVKPAGERRGSSGSGTVGSSGSGTGGSRSTTSTQQNGRILGRPMEEVRRTYEFGRELGRGQFGVTYLVTHKETKQQVACKSIPTRRLVHKDDIEDVRREVQIMHHLSGHRNIVDLKGAYEDRHSVNLIMELCEGGELFDRIISKGLYSERAAADLCRQMVMVVHSCHSMGVMHRDLKPENFLFLSKDENSPLKATDFGLSVFFKPGDKFKDLVGSAYYVAPEVLKRNYGPEADIWSAGVILYILLSGVPPFWGENETGIFDAILQGQLDFSADPWPALSDGAKDLVRKMLKYDPKDRLTAAEVLNHPWIREDGEASDKPLDNAVLSRMKQFRAMNKLKKMALKVIAENLSEEEIIGLKEMFKSLDTDNNGIV…
AtCPK4	At4g09570.1	Arabidopsis thaliana	MEKPNPRRPSNSVLPYETPRLRDHYLLGKKLGQGQFGTTYLCTEKSSSANYACKSIPKRKLVCREDYEDVWREIQIMHHLSEHPNVVRIKGTYEDSVFVHIVMEVCEGGELFDRIVSKGCFSEREAAKLIKTILGVVEACHSLGVMHRDLKPENFLFDSPSDDAKLKATDFGLSVFYKPGQYLYDVVGSPYYVAPEVLKKCYGPEIDVWSAGVILYILLSGVPPFWAETESGIFRQILQGKIDFKSDPWPTISEGAKDLIYKMLDRSPKKRISAHEALCHPWIVDEHAAPDKPLDPAVLSRLKQFSQMNKIKKMALRVIAERLSEEEIGGLKELFKMIDTDNSGTITFEELKAGLKRVGSELMESEIKSLMDAADIDNSGTIDYGEFLAATLHINKMER…
AtCPK5	At4g35310.1	Arabidopsis thaliana	MGNSCRGSFKDKLDEGDNNKPEDYSKTSTTNLSSNSDHSPNAADIIAQEFSKDNNSNNNSKDPALVIPLREPIMRRNPDNQAYYVLGHKTPNIRDIYTLSRKLGQGQFGTTYLCTEIASGVDYACKSISKRKLISKEDVEDVRREIQIMHHLAGHGSIVTIKGAYEDSLYVHIVMELCAGGELFDRIIQRGHYSERKAAELTKIIVGVVEACHSLGVMHRDLKPENFLLVNKDDDFSLKAIDFGLSVFFKPGQIFTDVVGSPYYVAPEVLLKRYGPEADVWTAGVILYILLSGVPPFWAETQQGIFDAVLKGYIDFESDPWPVISDSAKDLIRRMLSSKPAERLTAHEVLRHPWICENGVAPDRALDPAVLSRLKQFSAMNKLKKMALKVIAESLSEEE…
AtCPK6	At2g17290.1	Arabidopsis thaliana	MGNSCRGSFKDKIYEGNHSRPEENSKSTTTTVSSVHSPTTDQDFSKQNTNPALVIPVKEPIMRRNVDNQSYYVLGHKTPNIRDLYTLSRKLGQGQFGTTYLCTDIATGVDYACKSISKRKLISKEDVEDVRREIQIMHHLAGHKNIVTIKGAYEDPLYVHIVMELCAGGELFDRIIHRGHYSERKAAELTKIIVGVVEACHSLGVMHRDLKPENFLLVNKDDDFSLKAIDFGLSVFFKPGQIFKDVVGSPYYVAPEVLLKHYGPEADVWTAGVILYILLSGVPPFWAETQQGIFDAVLKGYIDFDTDPWPVISDSAKDLIRKMLCSSPSERLTAHEVLRHPWICENGVAPDRALDPAVLSRLKQFSAMNKLKKMALKVIAESLSEEEIAGLRAMFEAMD…
AtCPK7	At5g12480.1	Arabidopsis thaliana	MGNCCGNPSSATNQSKQGKPKNKNNPFYSNEYATTDRSGAGFKLSVLKDPTGHDISLQYDLGREVGRGEFGITYLCTDKETGEKYACKSISKKKLRTAVDIEDVRREVEIMKHMPKHPNVVSLKDSFEDDDAVHIVMELCEGGELFDRIVARGHYTERAAAAVMKTIVEVVQICHKQGVMHRDLKPENFLFANKKETSALKAIDFGLSVFFKPGEQFNEIVGSPYYMAPEVLRRNYGPEIDVWSAGVILYILLCGVPPFWAETEQGVAQAIIRSVIDFKRDPWPRVSDSAKDLVRKMLEPDPKKRLTAAQVLEHTWILNAKKAPNVSLGETVKARLKQFSVMNKLKKRALRVIAEHLSVEEAAGIKEAFEMMDVNKRGKINLEELKYGLQKAGQQIADT…
AtCPK8	At5g19450.1	Arabidopsis thaliana	MGNCCASPGSETGSKKGKPKIKSNPFYSEAYTTNGSGTGFKLSVLKDPTGHDISLMYDLGREVGRGEFGITYLCTDIKTGEKYACKSISKKKLRTAVDIEDVRREVEIMKHMPRHPNIVSLKDAFEDDDAVHIVMELCEGGELFDRIVARGHYTERAAAAVMKTILEVVQICHKHGVMHRDLKPENFLFANKKETSALKAIDFGLSVFFKPGEGFNEIVGSPYYMAPEVLRRNYGPEVDIWSAGVILYILLCGVPPFWAETEQGVAQAIIRSVIDFKRDPWPRVSETAKDLVRKMLEPDPKKRLSAAQVLEHSWIQNAKKAPNVSLGETVKARLKQFSVMNKLKKRALRVIAEHLSVEEVAGIKEAFEMMDSKKTGKINLEELKFGLHKLGQQQIPDTD…
AtCPK9	At3g20410.1	Arabidopsis thaliana	MGNCFAKNHGLMKPQQNGNTTRSVEVGVTNQDPPSYTPQARTTQQPEKPGSVNSQPPPWRAAAAAPGLSPKTTTKSNSILENAFEDVKLFYTLGKELGRGQFGVTYLCTENSTGKKYACKSISKKKLVTKADKDDMRREIQIMQHLSGQPNIVEFKGAYEDEKAVNLVMELCAGGELFDRIIAKGHYTERAAASVCRQIVNVVKICHFMGVLHRDLKPENFLLSSKDEKALIKATDFGLSVFIEEGKVYRDIVGSAYYVAPEVLRRRYGKEVDIWSAGIILYILLSGVPPFWAETEKGIFDAILEGHIDFESQPWPSISSSAKDLVRRMLTADPKRRISAADVLQHPWLREGGEASDKPIDSAVLSRMKQFRAMNKLKKLALKVIAENIDTEEIQGLKA…
AtCPK10	At1g18890.1	Arabidopsis thaliana	MGNCNACVRPDSKESKPSSKPKKPNRDRKLNPFAGDFTRSPAPIRVLKDVIPMSNQTQISDKYILGRELGRGEFGITYLCTDRETHEALACKSISKRKLRTAVDIEDVRREVAIMSTLPEHPNVVKLKASYEDNENVHLVMELCEGGELFDRIVARGHYTERAAAAVARTIAEVVMMCHSNGVMHRDLKPENFLFANKKENSPLKAIDFGLSVFFKPGDKFTEIVGSPYYMAPEVLKRDYGPGVDVWSAGVIIYILLCGVPPFWAETEQGVALAILRGVLDFKRDPWPQISESAKSLVKQMLDPDPTKRLTAQQVLAHPWIQNAKKAPNVPLGDIVRSRLKQFSMMNRFKKKVLRVIAEHLSIQEVEVIKNMFSLMDDDKDGKITYPELKAGLQKVGSQ…
AtCPK11	At1g35670.1	Arabidopsis thaliana	METKPNPRRPSNTVLPYQTPRLRDHYLLGKKLGQGQFGTTYLCTEKSTSANYACKSIPKRKLVCREDYEDVWREIQIMHHLSEHPNVVRIKGTYEDSVFVHIVMEVCEGGELFDRIVSKGHFSEREAVKLIKTILGVVEACHSLGVMHRDLKPENFLFDSPKDDAKLKATDFGLSVFYKPGQYLYDVVGSPYYVAPEVLKKCYGPEIDVWSAGVILYILLSGVPPFWAETESGIFRQILQGKLDFKSDPWPTISEAAKDLIYKMLERSPKKRISAHEALCHPWIVDEQAAPDKPLDPAVLSRLKQFSQMNKIKKMALRVIAERLSEEEIGGLKELFKMIDTDNSGTITFEELKAGLKRVGSELMESEIKSLMDAADIDNSGTIDYGEFLAATLHMNKME…
AtCPK12	At5g23580.1	Arabidopsis thaliana	MANKPRTRWVLPYKTKNVEDNYFLGQVLGQGQFGTTFLCTHKQTGQKLACKSIPKRKLLCQEDYDDVLREIQIMHHLSEYPNVVRIESAYEDTKNVHLVMELCEGGELFDRIVKRGHYSEREAAKLIKTIVGVVEACHSLGVVHRDLKPENFLFSSSDEDASLKSTDFGLSVFCTPGEAFSELVGSAYYVAPEVLHKHYGPECDVWSAGVILYILLCGFPPFWAESEIGIFRKILQGKLEFEINPWPSISESAKDLIKKMLESNPKKRLTAHQVLCHPWIVDDKVAPDKPLDCAVVSRLKKFSAMNKLKKMALRVIAERLSEEEIGGLKELFKMIDTDKSGTITFEELKDSMRRVGSELMESEIQELLRAADVDESGTIDYGEFLAATIHLNKLEREEN…
AtCPK13	At3g51850.1	Arabidopsis thaliana	MGNCCRSPAAVAREDVKSNYSGHDHARKDAAGGKKSAPIRVLSDVPKENIEDRYLLDRELGRGEFGVTYLCIERSSRDLLACKSISKRKLRTAVDIEDVKREVAIMKHLPKSSSIVTLKEACEDDNAVHLVMELCEGGELFDRIVARGHYTERAAAGVTKTIVEVVQLCHKHGVIHRDLKPENFLFANKKENSPLKAIDFGLSIFFKPGEKFSEIVGSPYYMAPEVLKRNYGPEIDIWSAGVILYILLCGVPPFWAESEQGVAQAILRGVIDFKREPWPNISETAKNLVRQMLEPDPKRRLTAKQVLEHPWIQNAKKAPNVPLGDVVESRLKQFSVMNRFKRKALRVIAEFLSTEEVEDIKVMFNKMDTDNDGIVSIEELKAGLRDFSTQLAESEVQML…
AtCPK14	At2g41860.1	Arabidopsis thaliana	MGNCCGTAGSLIQDKQKKGFKLPNPFSNEYGNHHDGLKLIVLKEPTGHEIKQKYKLGRELGRGEFGVTYLCTEIETGEIFACKSILKKKLKTSIDIEDVKREVEIMRQMPEHPNIVTLKETYEDDKAVHLVMELCEGGELFDRIVARGHYTERAAASVIKTIIEVVQMCHKHGVMHRDLKPENFLFANKKETASLKAIDFGLSVFFKPGERFNEIVGSPYYMAPEVLRRSYGQEIDIWSAGVILYILLCGVPPFWAETEHGVAKAILKSVIDFKRDPWPKVSDNAKDLIKKMLHPDPRRRLTAQQVLDHPWIQNGKNASNVSLGETVRARLKQFSVMNKLKKRALRVIAEHLSVEETSCIKERFQVMDTSNRGKITITELGIGLQKLGIVVPQDDIQIL…
AtCPK15	At4g21940.1	Arabidopsis thaliana	MGCFSSKHRNTESDIINGSVQSSIPTNQPENHVSRDVLKPQKPPSPQIPTTTQSNHHHQQESKPVNQQIEKKHVLTQPLKPIVFRETETILGKPFEEIRKLYTLGKELGRGQFGITYTCKENSTGNTYACKSILKRKLTRKQDIDDVKREIQIMQYLSGQENIVEIKGAYEDRQSIHLVMELCGGSELFDRIIAQGHYSEKAAAGVIRSVLNVVQICHFMGVIHRDLKPENFLLASTDENAMLKATDFGLSVFIEEGKVYRDIVGSAYYVAPEVLRRSYGKEIDIWSAGIILYILLCGVPPFWSETEKGIFNEIIKGEIDFDSQPWPSISESAKDLVRKLLTKDPKQRISAAQALEHPWIRGGEAPDKPIDSAVLSRMKQFRAMNKLKKLALKVIAESL…
AtCPK16	At2g17890.1	Arabidopsis thaliana	MGLCFSSAAKSSGHNRSSRNPHPHPPLTVVKSRPPRSPCSFMAVTIQKDHRTQPRRNATAKKTPTRHTPPHGKVREKVISNNGRRHGETIPYGKRVDFGYAKDFDHRYTIGKLLGHGQFGYTYVATDKKTGDRVAVKKIDKAKMTIPIAVEDVKREVKILQALTGHENVVRFYNAFEDKNSVYIVMELCEGGELLDRILARKDSRYSERDAAVVVRQMLKVAAECHLRGLVHRDMKPENFLFKSTEEDSPLKATDFGLSDFIKPGKKFHDIVGSAYYVAPEVLKRRSGPESDVWSIGVISYILLCGRRPFWDKTEDGIFKEVLKNKPDFRRKPWPTISNSAKDFVKKLLVKDPRARLTAAQALSHPWVREGGDASEIPIDISVLNNMRQFVKFSRLKQF…
AtCPK17	At5g12180.1	Arabidopsis thaliana	MGNCCSHGRDSADNGDALENGASASNAANSTGPTAEASVPQSKHAPPSPPPATKQGPIGPVLGRPMEDVKASYSLGKELGRGQFGVTHLCTQKATGHQFACKTIAKRKLVNKEDIEDVRREVQIMHHLTGQPNIVELKGAYEDKHSVHLVMELCAGGELFDRIIAKGHYSERAAASLLRTIVQIVHTCHSMGVIHRDLKPENFLLLNKDENSPLKATDFGLSVFYKPGEVFKDIVGSAYYIAPEVLKRKYGPEADIWSIGVMLYILLCGVPPFWAESENGIFNAILRGHVDFSSDPWPSISPQAKDLVKKMLNSDPKQRLTAAQVLNHPWIKEDGEAPDVPLDNAVMSRLKQFKAMNNFKKVALRVIAGCLSEEEIMGLKEMFKGMDTDSSGTITLEEL…
AtCPK18	At4g36070.1	Arabidopsis thaliana	MGLCFSSPKATRRGTGSRNPNPDSPTQGKASEKVSNKNKKNTKKIQLRHQGGIPYGKRIDFGYAKDFDNRYTIGKLLGHGQFGFTYVATDNNNGNRVAVKRIDKAKMTQPIEVEDVKREVKILQALGGHENVVGFHNAFEDKTYIYIVMELCDGGELLDRILAKKDSRYTEKDAAVVVRQMLKVAAECHLRGLVHRDMKPENFLFKSTEEGSSLKATDFGLSDFIKPGVKFQDIVGSAYYVAPEVLKRRSGPESDVWSIGVITYILLCGRRPFWDKTQDGIFNEVMRKKPDFREVPWPTISNGAKDFVKKLLVKEPRARLTAAQALSHSWVKEGGEASEVPIDISVLNNMRQFVKFSRLKQIALRALAKTINEDELDDLRDQFDAIDIDKNGSISLEEM…
AtCPK19	At1g61950.1	Arabidopsis thaliana	MGCLCINLKKKVKKPTPDISGEQNTEVKSREITPKEQPRQRQPAPRAKFQIVVQPHKLPLPLPQPQEKQKLINHQKQSTLQQPEPILGRPFEDIKEKYSLGRELGRGQFGITYICTEISSGKNFACKSILKRKLIRTKDREDVRREIQIMHYLSGQPNIVEIKGAYEDRQSVHLVMELCEGGELFDKITKRGHYSEKAAAEIIRSVVKVVQICHFMGVIHRDLKPENFLLSSKDEASSMLKATDFGVSVFIEEGKVYEDIVGSAYYVAPEVLKRNYGKAIDIWSAGVILYILLCGNPPFWAETDKGIFEEILRGEIDFESEPWPSISESAKDLVRNMLKYDPKKRFTAAQVLEHPWIREGGEASDKPIDSAVLSRMKQLRAMNKLKKLAFKFIAQNLKE…
AtCPK20	At2g38910.1	Arabidopsis thaliana	MGNTCVGPNLNPNGFLQSVSAAVWRNQKPDDSIKSSKDESSRKKNDKSVNGDDSNGHVSSTVDPAPSTLPTPSTPPPPVKMANEEPPPKPITENKEDPNSKPQKKEAHMKRMASAGLQIDSVLGRKTENLKDIYSVGRKLGQGQFGTTFLCVDKKTGKEFACKTIAKRKLTTPEDVEDVRREIQIMHHLSGHPNVIQIVGAYEDAVAVHVVMEICAGGELFDRIIQRGHYTEKKAAELARIIVGVIEACHSLGVMHRDLKPENFLFVSGDEEAALKTIDFGLSVFFKPGETFTDVVGSPYYVAPEVLRKHYSHECDVWSAGVIIYILLSGVPPFWDETEQGIFEQVLKGDLDFISEPWPSVSESAKDLVRRMLIRDPKKRMTTHEVLCHPWARVDGVAL…
AtCPK21	At4g04720.1	Arabidopsis thaliana	MGCFSSKHRKTQNDGGEKSIPINPVQTHVVPEHRKPQTPTPKPMTQPIHQQISTPSSNPVSVRDPDTILGKPFEDIRKFYSLGKELGRGQFGITYMCKEIGTGNTYACKSILKRKLISKQDKEDVKREIQIMQYLSGQPNIVEIKGAYEDRQSIHLVMELCAGGELFDRIIAQGHYSERAAAGIIRSIVNVVQICHFMGVVHRDLKPENFLLSSKEENAMLKATDFGLSVFIEEGKVYRDIVGSAYYVAPEVLRRSYGKEIDIWSAGVILYILLSGVPPFWAENEKGIFDEVIKGEIDFVSEPWPSISESAKDLVRKMLTKDPKRRITAAQVLEHPWIKGGEAPDKPIDSAVLSRMKQFRAMNKLKKLALKVIAESLSEEEIKGLKTMFANIDTDKSGT…
AtCPK22	At4g04710.1	Arabidopsis thaliana	MGNCCGSKPLTASDIVSDQKQETILGKPLEDIKKHYSFGDELGKGKSYACKSIPKRTLSSEEEKEAVKTEIQIMDHVSGQPNIVQIKGSYEDNNSIHIVMELCGGGELFDKIDALVKSHSYYSEKDAAGIFRSIVNAVKICHSLDVVHRDLKPENFLFSSKDENAMLKAIDFGCSVYIKEGKTFERVVGSKYYIAPEVLEGSYGKEIDIWSAGVILYILLSGVPPFQTGIESIIVSTLCIVDAEIKECRLDFESQPWPLISFKAKHLIGKMLTKKPKERISAADVLEHPWMKSEAPDKPIDNVVLSRMKQFRAMNKLKKLALKVIAEGLSEEEIKGLKTMFENMDMDKSGSITYEELKMGLNRHGSKLSETEVKQLMEAVSADVDGNGTIDYIEFISAT…
AtCPK23	At4g04740.1	Arabidopsis thaliana	MGCFSSKHRKTQNDGGGERSIPIIPVQTHIVDQVPDHRKPQIPSPSIPISVRDPETILGKPFEDIRKFYSLGRELGRGGLGITYMCKEIGTGNIYACKSILKRKLISELGREDVKTEIQIMQHLSGQPNVVEIKGSYEDRHSVHLVMELCAGGELFDRIIAQGHYSERAAAGTIKSIVDVVQICHLNGVIHRDLKPENFLFSSKEENAMLKVTDFGLSAFIEEGKIYKDVVGSPYYVAPEVLRQSYGKEIDIWSAGVILYILLCGVPPFWADNEEGVFVEILKCKIDFVREPWPSISDSAKDLVEKMLTEDPKRRITAAQVLEHPWIKGGEAPEKPIDSTVLSRMKQFRAMNKLKKLALKVSAVSLSEEEIKGLKTLFANMDTNRSGTITYEQLQTGLS…
AtCPK24	At2g31500.1	Arabidopsis thaliana	MGSCVSSPLKGSPFGKRPVRRRHSSNSRTSSVPRFDSSTNLSRRLIFQPPSRVLPEPIGDGIHLKYDLGKELGRGEFGVTHECIEISTRERFACKRISKEKLRTEIDVEDVRREVEIMRCLPKHPNIVSFKEAFEDKDAVYLVMEICEGGELFDRIVSRGHYTERAAASVAKTILEVVKVCHEHGVIHRDLKPENFLFSNGTETAQLKAIDFGLSIFFKPAQRFNEIVGSPYYMAPEVLRRNYGPEIDVWSAGVILYILLCGVPPFWAETEEGIAHAIVRGNIDFERDPWPKVSHEAKELVKNMLDANPYSRLTVQEVLEHPWIRNAERAPNVNLGDNVRTKIQQFLLMNRFKKKVLRIVADNLPNEEIAAIVQMFQTMDTDKNGHLTFEELRDGLKKI…
AtCPK25	At2g35890.1	Arabidopsis thaliana	MGNVCVHMVNNCVDTKSNSWVRPTDLIMDHPLKPQLQDKPPQPMLMNKDDDKTKLNDTHGDPKLLEGKEKPAQKQTSQGQGGRKCSDEEYKKRAIACANSKRKAHNVRRLMSAGLQAESVLKTKTGHLKEYYNLGSKLGHGQFGTTFVCVEKGTGEEYACKSIPKRKLENEEDVEDVRREIEIMKHLLGQPNVISIKGAYEDSVAVHMVMELCRGGELFDRIVERGHYSERKAAHLAKVILGVVQTCHSLGVMHRDLKPENFLFVNDDEDSPLKAIDFGLSMFLKPGENFTDVVGSPYYIAPEVLNKNYGPEADIWSAGVMIYVLLSGSAPFWGETEEEIFNEVLEGELDLTSDPWPQVSESAKDLIRKMLERNPIQRLTAQQVLCHPWIRDEGNAPDT…
AtCPK26	At4g38230.1	Arabidopsis thaliana	MKHSGGNQACYVLGQKTPSIRDLYSLGHKLGQGQFGTTYMCKEISTGREYACKSITKRKLISKEDVEDVRREIQIMHHLAGYKNIVTIKGAYEDPLYVHIVMELCSGGELFDRIIQRGHYSERKAAELIKIIVGVVEACHSLGVMHRDLKPENFLLVNKDDDFSLKAIDFGLSVFFKPGQIFEDVVGSPYYVAPEVLLKHYGPEADVWTAGVILYILVSGVPPFWAETQQGIFDAVLKGHIDFDSDPWPLISDSAKNLIRGMLCSRPSERLTAHQVLRHPWICENGVAPDRALDPAVLSRLKQFSAMNKLKQMALRVIAESLSEEEIAGLKEMFKAMDTDNSGAITFDELKAGLRRYGSTLKDTEIRDLMEAADIDKSGTIDYGEFIAATIHLNKLERE…
AtCPK27	At4g04700.1	Arabidopsis thaliana	MGCFSSKELQQSKRTILEKPLVDITKIYILGEELGRGNFGLTRKCVEKSTGKTFACKTILKTKLKDEECEEDVKREIRIMKQLSGEPNIVEFKNAYEDKDSVHIVMEYCGGGELYDKILALYDVGKSYSEKEAAGIIRSIVNVVKNCHYMGVMHRDLKPENFLLTSNDDNATVKVIDFGCSVFIEEGKVYQDLAGSDYYIAPEVLQGNYGKEADIWSAGIILYILLCGKSPFVKEPEGQMFNEIKSLEIDYSEEPWPLRDSRAIHLVKRMLDRNPKERISAAEVLGHPWMKEGEASDKPIDGVVLSRLKRFRDANKFKKVVLKFIAANLSEEEIKGLKTLFTNIDTDKSGNITLEELKTGLTRLGSNLSKTEVEQLMEAADMDGNGTIDIDEFISATMH…
AtCPK28	At5g66210.1	Arabidopsis thaliana	MGVCFSAIRVTGASSSRRSSQTKSKAAPTPIDTKASTKRRTGSIPCGKRTDFGYSKDFHDHYTIGKLLGHGQFGYTYVAIHRPNGDRVAVKRLDKSKMVLPIAVEDVKREVQILIALSGHENVVQFHNAFEDDDYVYIVMELCEGGELLDRILSKKGNRYSEKDAAVVVRQMLKVAGECHLHGLVHRDMKPENFLFKSAQLDSPLKATDFGLSDFIKPGKRFHDIVGSAYYVAPEVLKRRSGPESDVWSIGVITYILLCGRRPFWDRTEDGIFKEVLRNKPDFSRKPWATISDSAKDFVKKLLVKDPRARLTAAQALSHAWVREGGNATDIPVDISVLNNLRQFVRYSRLKQFALRALASTLDEAEISDLRDQFDAIDVDKNGVISLEEMRQALAKDLP…
AtCPK29	At1g76040.1	Arabidopsis thaliana	MLQNQHKTTKNQRNKNIGTKYFLRKKIMGFCFSKFGKSQTHEIPISSSSDSSPPHHYQPLPKPTVSQGQTSNPTSNPQPKPKPAPPPPPSTSSGSQIGPILNRPMIDLSALYDLHKELGRGQFGITYKCTDKSNGREYACKSISKRKLIRRKDIEDVRREVMILQHLTGQPNIVEFRGAYEDKDNLHLVMELCSGGELFDRIIKKGSYSEKEAANIFRQIVNVVHVCHFMGVVHRDLKPENFLLVSNEEDSPIKATDFGLSVFIEEGKVYRDIVGSAYYVAPEVLHRNYGKEIDVWSAGVMLYILLSGVPPFWGETEKTIFEAILEGKLDLETSPWPTISESAKDLIRKMLIRDPKKRITAAEALEHPWMTDTKISDKPINSAVLVRMKQFRAMNKLKK…
AtCPK30	At1g74740.1	Arabidopsis thaliana	MGNCIACVKFDPDNSKPNQKKKPPRGRQRNPYDDPDGLRTHAPLRVIPMSHQSQISDKYILGRELGRGEFGITYLCTDRETREALACKSISKRKLRTAVDVEDVRREVTIMSTLPEHPNVVKLKATYEDNENVHLVMELCEGGELFDRIVARGHYTERAAATVARTIAEVVRMCHVNGVMHRDLKPENFLFANKKENSALKAIDFGLSVLFKPGERFTEIVGSPYYMAPEVLKRNYGPEVDVWSAGVILYILLCGVPPFWAETEQGVALAILRGVLDFKRDPWSQISESAKSLVKQMLEPDSTKRLTAQQVLDHPWIQNAKKAPNVPLGDIVRSRLKQFSMMNRLKKKALRVIAEHLSIQEVEVIRNMFTLMDDDNDGKISYLELRAGLRKVGSQLGEP…
AtCPK31	At4g04695.1	Arabidopsis thaliana	MGCYSSKNLKQSKRTILEKPFVDIGKVYILGDELGQGQFGITRKCVEKTSGKTYACKTILKTNLKSREDEEAVKREIRIMKHLSGEPNIVEFKKAYEDRDSVHIVMEYCGGGELFKKIEALSKDGKSYSEKEAVEIIRPIVNVVKNCHYMGVMLRDLKPENFLLSSTDKNATVKAIDFGCSVFIEEGEVHRKFAGSAYYIAPEVLQGKYGKEADIWSAGIILYILLCGKPPFVTEPEAQMFSEIKSAKIDVDSESWKFIDVKAKHLVNRMLNRNPKERISAAEVLGHPWMKDGEASDKPIDGVVLSRLKQFRDMNKLKKVALKVIAANLSEEEIKGLKTLFTNIDTDKSGTITLEELKTGLTRLGSNLSKTEVEQLMEAADVDGNGTIDIDEFISATMH…
AtCPK32	At3g57530.1	Arabidopsis thaliana	MGNCCGTAGSLAQNDNKPKKGRKKQNPFSIDYGLHHGGGDGGGRPLKLIVLNDPTGREIESKYTLGRELGRGEFGVTYLCTDKETDDVFACKSILKKKLRTAVDIEDVRREVEIMRHMPEHPNVVTLKETYEDEHAVHLVMELCEGGELFDRIVARGHYTERAAAAVTKTIMEVVQVCHKHGVMHRDLKPENFLFGNKKETAPLKAIDFGLSVFFKPGERFNEIVGSPYYMAPEVLKRNYGPEVDIWSAGVILYILLCGVPPFWAETEQGVAQAIIRSVLDFRRDPWPKVSENAKDLIRKMLDPDQKRRLTAQQVLDHPWLQNAKTAPNVSLGETVRARLKQFTVMNKLKKRALRVIAEHLSDEEASGIREGFQIMDTSQRGKINIDELKIGLQKLGHA…
AtCPK33	At1g50700.1	Arabidopsis thaliana	MGNCLAKKYGLVMKPQQNGERSVEIENRRRSTHQDPSKISTGTNQPPPWRNPAKHSGAAAILEKPYEDVKLFYTLSKELGRGQFGVTYLCTEKSTGKRFACKSISKKKLVTKGDKEDMRREIQIMQHLSGQPNIVEFKGAYEDEKAVNLVMELCAGGELFDRILAKGHYSERAAASVCRQIVNVVNICHFMGVMHRDLKPENFLLSSKDEKALIKATDFGLSVFIEEGRVYKDIVGSAYYVAPEVLKRRYGKEIDIWSAGIILYILLSGVPPFWAETEKGIFDAILEGEIDFESQPWPSISNSAKDLVRRMLTQDPKRRISAAEVLKHPWLREGGEASDKPIDSAVLSRMKQFRAMNKLKKLALKVIAENIDTEEIQGLKAMFANIDTDNSGTITYEEL…
AtCPK34	At5g19360.1	Arabidopsis thaliana	MGNCCSHGRDSDDNKEEPRPENGGGGVGAAEASVRASKHPPASPPPATKQGPIGPVLGRPMEDVKSSYTLGKELGRGQFGVTHLCTQKATGLQFACKTIAKRKLVNKEDIEDVRREVQIMHHLTGQPNIVELKGAYEDKHSVHLVMELCAGGELFDRIIAKGHYSERAAASLLRTIVQIIHTCHSMGVIHRDLKPENFLLLSKDENSPLKATDFGLSVFYKPGEVFKDIVGSAYYIAPEVLRRKYGPEADIWSIGVMLYILLCGVPPFWAESENGIFNAILSGQVDFSSDPWPVISPQAKDLVRKMLNSDPKQRLTAAQVLNHPWIKEDGEAPDVPLDNAVMSRLKQFKAMNNFKKVALRVIAGCLSEEEIMGLKEMFKGMDTDNSGTITLEELRQGLA…
AtCRK1	At2g41140.1	Arabidopsis thaliana	MGICHGKPVEQQSKSLPVSGETNEAPTNSQPPAKSSGFPFYSPSPVPSLFKSSPSVSSSVSSTPLRIFKRPFPPPSPAKHIRAFLARRY GSVKPNEVSIPEGKECEIGLDKSFGFSKQFASHYEIDGEVGRGHFGYTCSAKGKKGSLKGQEVAVKVIPKSKMTTAIAIEDVSREVKMLRALTGHKNLVQ FYDAFEDDENVYIVMELCKGGELLDKILQRGGKYSEDDAKKVMVQILSVVAYCHLQGVVHRDLKPENFLFSTKDETSPLKAIDFGLSDYVKPDERLNDIV GSAYYVAPEVLHRTYGTEADMWSIGVIAYILLCGSRPFWARTESGIFRAVLKAEPNFEEAPWPSLSPEAVDFVKRLLNKDYRKRLTAAQALCHPWLVGSH ELKIPS…
AtCRK2	At3g19100.1	Arabidopsis thaliana	MGGCTSKPSSSVKPNPYAPKDAVLQNDDSTPAHPGKSPVRSSPAVKASPFFPFYTPSPARHRRNKSRDGGGGESKSVTSTPLRQLARAF HPPSPARHIRDVLRRRKEKKEAALPAARQQKEEEEREEVGLDKRFGFSKELQSRIELGEEIGRGHFGYTCSAKFKKGELKDQEVAVKVIPKSKMTSAISI EDVRREVKILRALSGHQNLVQFYDAFEDNANVYIVMELCGGGELLDRILARGGKYSEDDAKAVLIQILNVVAFCHLQGVVHRDLKPENFLYTSKEENSML KVIDFGLSDFVRPDERLNDIVGSAYYVAPEVLHRSYTTEADVWSIGVIAYILLCGSRPFWARTESGIFRAVLKADPSFDEPPWPSLSFEAKDFVKRLLYK DPRKRM…
AtCRK3	At2g46700.1	Arabidopsis thaliana	MGQCYGKVNQSKQNGEEEANTTTYVVSGDGNQIQPLTPVNYGRAKNTPARSSNPSPWPSPFPHGSASPLPSGVSPSPARTSTPRRFFRR PFPPPSPAKHIKASLIKRLGVKPKEGPIPEERGTEPEQSLDKSFGYGKNFGAKYELGKEVGRGHFGHTCSGRGKKGDIKDHPIAVKIISKAKMTTAIAIE DVRREVKLLKSLSGHKYLIKYYDACEDANNVYIVMELCDGGELLDRILARGGKYPEDDAKAIVVQILTVVSFCHLQGVVHRDLKPENFLFTSSREDSDLK LIDFGLSDFIRPDERLNDIVGSAYYVAPEVLHRSYSLEADIWSIGVITYILLCGSRPFWARTESGIFRTVLRTEPNYDDVPWPSCSSEGKDFVKRLLNKD YRKRMS…
AtCRK4	At5g24430.1	Arabidopsis thaliana	MGHCYSRNISAVEDDEIPTGNGEVSNQPSQNHRHASIPQSPVASGTPEVNSYNISPFQSPLPAGVAPSPARTPGRKFKWPFPPPSPAKP IMAALRRRRGAPPQPRDEPIPEDSEDVVDHGGDSGGGERLDKNFGFGKNFEGKYELGKEVGRGHFGHTCWAKAKKGKMKNQTVAVKIISKAKMTSTLSIE DVRREVKLLKALSGHRHMVKFYDVYEDADNVFVVMELCEGGELLDRILARGGRYPEVDAKRILVQILSATAFFHLQGVVHRDLKPENFLFTSRNEDAILK VIDFGLSDFIRYDQRLNDVVGSAYYVAPEVLHRSYSTEADMWSIGVISYILLCGSRPFYGRTESAIFRCVLRANPNFEDMPWPSISPTAKDFVKRLLNKD HRKRMT…
AtCRK5	At3g50530.1	Arabidopsis thaliana	MGLCTSKPNSSNSDQTPARNSPLPASESVKPSSSSVNGEDQCVTTTNNEGKKSPFFPFYSPSPAHYFFSKKTPARSPATNSTNSTPKRF FKRPFPPPSPAKHIRAVLARRHGSVKPNSSAIPEGSEAEGGGVGLDKSFGFSKSFASKYELGDEVGRGHFGYTCAAKFKKGDNKGQQVAVKVIPKAKMTT AIAIEDVRREVKILRALSGHNNLPHFYDAYEDHDNVYIVMELCEGGELLDRILSRGGKYTEEDAKTVMIQILNVVAFCHLQGVVHRDLKPENFLFTSKED TSQLKAIDFGLSDYVRPGKALRLYAICKLRFQNLETSICLYALTIAFADERLNDIVGSAYYVAPEVLHRSYSTEADIWSVGVIVYILLCGSRPFWARTES GIFRAV…
AtCRK6	At3g49370.1	Arabidopsis thaliana	MGHCYSRNISTVDDDDEIPSATAQLPHRSHQNHHQTSSSSSIPQSPATSEVNPYNISPFQSPLPAGVAPSPARTPGRKFKWPFPPPSPA KPIMAALRRRRGTAPHPRDGPIPEDSEAGGSGGGIGERLDKNFGFAKNFEGKYELGREVGRGHFGHTCWAKAKKGKIKGQTVAVKIISKSKMTSALSIED VRREVKLLKALSGHSHMVKFYDVFEDSDNVFVVMELCEGGELLDSILARGGRYPEAEAKRILVQILSATAFFHLQGVVHRDLKPENFLFTSKNEDAVLKV IDFGLSDYARFDQRLNDVVGSAYYVAPEVLHRSYSTEADIWSIGVISYILLCGSRPFYGRTESAIFRCVLRANPNFDDLPWPSISPIAKDFVKRLLNKDH RKRMTA…
AtCRK7	At3g56760.1	Arabidopsis thaliana	MGLCHGKPIEQQSKNLPISNEIEETPKNSSQKAKSSGFPFYSPSPLPSLFKTSPAVSSSSVSSTPLRIFKRPFPPPSPAKHIRALLARR HGSVKPNEASIPEGSECEVGLDKKFGFSKQFASHYEIDGEVGRGHFGYTCSAKGKKGSLKGQDVAVKVIPKSKMTTAIAIEDVRREVKILRALTGHKNLV QFYDAFEDDENVYIVMELCQGGELLDKILQRGGKYSEVDAKKVMIQILSVVAYCHLQGVVHRDLKPENFLFTTKDESSPLKAIDFGLSDYVRPDERLNDI VGSAYYVAPEVLHRTYGTEADMWSIGVIAYILLCGSRPFWARSESGIFRAVLKAEPNFEEAPWPSLSPDAVDFVKRLLNKDYRKRLTAAQALCHPWLVGS HELKIP…
AtCRK8	At1g49580.1	Arabidopsis thaliana	MGGCTSKPSTSSGRPNPFAPGNDYPQIDDFAPDHPGKSPIPTPSAAKASPFFPFYTPSPARHRRNKSRDVGGGGESKSLTSTPLRQLRR AFHPPSPAKHIRAALRRRKGKKEAALSGVTQLTTEVPQREEEEEVGLDKRFGFSKEFHSRVELGEEIGRGHFGYTCSAKFKKGELKGQVVAVKIIPKSKM TTAIAIEDVRREVKILQALSGHKNLVQFYDAFEDNANVYIAMELCEGGELLDRILARGGKYSENDAKPVIIQILNVVAFCHFQGVVHRDLKPENFLYTSK EENSQLKAIDFGLSDFVRPDERLNDIVGSAYYVAPEVLHRSYTTEADVWSIGVIAYILLCGSRPFWARTESGIFRAVLKADPSFDEPPWPFLSSDAKDFV KRLLFK…
OsCPK1	Os01g43410.1	Oryza sativa	MGNRTSRHHRAAPEQPPPQPKPKPQPQQQQQQWPRPQQPTPPPAAAPDAAMGRVLGRPMEDVRATYTFGRELGRGQFGVTYLVTHKATGKRFACKSIATRKLAHRDDIEDVRREVQIMHHLTGHRNIVELRGAYEDRHSVNLIMELCEGGELFDRIIARGHYSERAAAALCREIVAVVHSCHSMGVFHRDLKPENFLFLSKSEDSPLKATDFGLSVFFKPGEHFKDLVGSAYYVAPEVLKRNYGAEADIWSAGVILYILLSGVPPFWAESEDGIFDAVLRGHIDFSSEPWPSISNGAKDLVKKMLRQDPKERLTSAEILNHPWIREDGEAPDKPLDITVISRMKQFRAMNKLKKVALKVVAENLSDEEITGLKEMFRSLDTDNSGTITLEELRSGLPKL…
OsCPK2	Os01g59360.1	Oryza sativa	MGNCCPGSGDAEPASSDASTGNGSSSFKAGASPSSAPAQNKPPAPIGPVLGRPMEDVRSIYTIGKELGRGQFGVTSLCTHKATGQKFACKTIAKRKLSTKEDVEDVRREVQIMYHLAGQPNVVELKGAYEDKQSVHLVMELCAGGELFDRIIAKGHYTERAAASLLRTIVEIIHTCHSLGVIHRDLKPENFLLLSKDEDAPLKATDFGLSVFFKQGEVFKDIVGSAYYIAPEVLKRSYGPEADIWSVGVILYILLCGVPPFWAESEHGIFNSILRGQVDFTSDPWPRISASAKDLVRKMLNSDPKKRISAYEVLNHPWIKEDGEAPDTPLDNAVMNRLKQFRAMNQFKKAALRVIAGCLSEEEIRGLKEMFKSMDSDNSGTITVDELRKGLSKQGTKLT…
OsCPK3	Os01g61590.1	Oryza sativa	MGNCCRSPAAAAREDVKSSHFPASAGKKKPHQARNGGVGGGGGGGGGGGGGGGAGQKRLPVLGEEGCELIGGIDDKYALDRELGRGEFGVTYLCMDRDTKELLACKSISKRKLRTAVDVEDVRREVAIMRHLPKSASIVSLREACEDEGAVHLVMELCEGGELFDRIVARGHYTERAAANVTRTIVEVVQLCHRHGVIHRDLKPENFLFANKKENSPLKAIDFGLSIFFKPGEKFSEIVGSPYYMAPEVLKRNYGPEIDIWSAGVILYILLCGVPPFWAETEQGVAQAILRGNIDFKREPWPNVSENAKDLVRRMLEPDPKLRLTAKQVLEHPWLQNAKKAPNVPLGDIVKSRLKQFSRMNRFKRRALRVIADHLSAEEVEDIKEMFKAMDTDNDGIVS…
OsCPK4	Os02g03410.2	Oryza sativa	MGACFSSHTATAAADGGSGKRQQRKGDHKGKLPDGGGGEKEKEAARVEFGYERDFEGRYQVGRLLGHGQFGYTFAATDRASGDRVAVKRIDKAKMVRPVAVEDVKREVKILKELKGHENIVHFYNAFEDDSYVYIVMELCEGGELLDRILAKKNSRYSEKDAAVVVRQMLKVAAECHLHGLVHRDMKPENFLFKSTKEDSPLKATDFGLSDFIKPGKKFHDIVGSAYYVAPEVLKRRSGPESDVWSIGVITYILLCGRRPFWNKTEDGIFREVLRNKPDFRKKPWPGISSGAKDFVKKLLVKNPRARLTAAQALSHPWVREGGEASEIPVDISVLSNMRQFVKYSRFKQFALRALASTLKEEELADLKDQFDAIDVDKSGSISIEEMRHALAKDLPWRL…
OsCPK5	Os02g46090.1	Oryza sativa	MGNTCGVTLRSKYFASFRGASQRHDEAGYAPVATSAAAAAAADEPAGKKAPRGSAAAADAPHAASMKRGAPAPAELTANVLGHPTPSLSEHYALGRKLGQGQFGTTYLCTDLATGVDYACKSIAKRKLITKEDVEDVRREIQIMHHLAGHRNVVAIKGAYEDPQYVHIVMELCAGGELFDRIIERGQFSERKAAELTRIIVGVIEACHSLGVIHRDLKPENFLLANKDDDLSLKAIDFGLSVFFKPGQVFTDVVGSPYYVAPEVLRKCYGPEADVWTAGVILYILLSGVPPFWAETQQGIFDAVLKGVIDFDSDPWPVISDSAKDLIRRMLNPRPKERLTAHEVLCHPWICDHGVAPDRPLDPAVLSRIKQFSAMNKLKKMALRVIAESLSEEEIAGLK…
OsCPK6	Os02g58520.1	Oryza sativa	MGNYYSCGASSTSSPTSPSLVDYYYCYHRYPSSCSSTSTATSSGGRMPIRSHQQRLSSPTAVLGHETPALREVYTVGRKLGQGQFGTTYLCTQVSTGAEYACKSIAKRKLLSPEDVEDVRREIQIMHHLAGHGSVVTIQGAYEDNLYVHIVMELCEGGELFDRIVERGYFSERKAAEITRVIVGVVEACHSLGVMHRDLKPENFLLKESSSSSSLKAIDFGLSVFFKPGQVFSDVVGSPYYVAPEVLCKHYGPEADVWTAGVIVYILLSGVPPFWAETQQGIFDAVLRGSLDFDSDPWPTISDSAKDLIRRMLRSPPRERLTAHQVLCHPWVCDDGVAPDRPLAPAVLSRLKQFSAMNRLKKMALRVIARNLSEEELAGLKEMFKAMDTDASGAITFDE…
OsCPK7	Os03g03660.1	Oryza sativa	MGNQCQNGTLGSDYHNRFPREHAVGYVQGDSYLDLKKFDDTWPEVNNFKPTAASILRRGLDPTSINVLGRKTADLREHYIIGRKLGQGQFGTTYLCTEINTGCEYACKTIPKRKLITKEDVEDVRREIQIMHHLSGHKNVVAIKDVYEDGQAVHIVMELCAGGELFDRIQEKGHYSERKAAELIRIIVSIVAMCHSLGVMHRDLKPENFLLLDKDDDLSIKAIDFGLSVFFKPGQVFTELVGSPYYVAPEVLHKRYGPESDVWSAGVILYVLLSGVPPFWAETQQGIFDAVLKGHIDFQSDPWPKISDSAKDLIRKMLSHCPSERLKAHEVLRHPWICENGVATDQALDPSVISRLKQFSAMNKLKKLALRVIAERLSEEEIAGLREMFKAVDTKNRGV…
OsCPK8	Os03g59390.1	Oryza sativa	MGNCCGTPATAEEGGKRRRRGKQKKANPFTVAYNRAPSSAGAAAGRPGLMVLRDPTGRDLGARYELGGELGRGEFGITYLCTEAETGDRYACKSISKRKLRTPVDVEDVRREVEIMRHMPSHPNIVSLRAAYEDEDNVHLVMELCEGGELFDRIVARGHYTERAAAAVTRTIVEVVQMCHRHGVMHRDLKPENFLYANKKDSSPLKAIDFGLSVFFRPGERFTEIVGSPYYMAPEVLKRHYGPEVDVWSAGVILYILLCGVPPFWAETEQGVAQAIIRSVVDFKREPWPRVSEPAKDLVKRMLDPNPMTRLTAEQVLEHPWLHDSKKMPDIPLGDAVRARLQQFAAMNKLKKKALKVIAEHLSAEEAADIKDMFDKMDVSKNGQLTFEDFKAGIRKLGN…
OsCPK9	Os03g48270.1	Oryza sativa	MGNTCCVAPATTDEVGAPPRDHHHAAKKSPAPSATTTTATRQRHGQEPKPKPKPRARAKPNPYDWAPPRVLPARGGAAASAVRVLEGVVPHHPRLRVTDKYQLGRELGRGEFGVTHLATDRATRERLACKSIPKRRLRTAVDVADVRREVAIMASLPDHPALVRLRAAYEDADAVHLVMELCDGGELFDRIVARGRYTERAAAAAARTVAEVVRACHAHGVMHRDLKPENFLYAGKAEDAQLKAIDFGLSVFFRPGERFREIVGSPYYMAPEVLRRDYGPEVDIWSAGVILYILLCGVPPFWAETEQGVARAILRGAADFDREPWPRISRAAKSLVRQMLDVDPRRRPTAQQVLDHPWLHHAARAPNVPLGDVVRARLKQFSLMNRLKKKAMRVIAEHL…
OsCPK10	Os03g57450.1	Oryza sativa	MGNTCVGPSISKNGFFQSVSTVLWKARQDGDDALPGANGAPDGGGQGRLPAPPPPTSDAPLAVQNKPPEHVKIVSTTDTASAEQDASKSSAGSDSGEAARPRPRVPPVKRVSSAGLLVGSVLKRKTESLKDKYSLGRKLGQGQFGTTYLCVERATGKEFACKSILKRKLVTDDDVEDVRREIQIMYHLAGHPNVISIRGAYEDAVAVHLVMELCAGGELFDRIVQKGHYTERKAAELARVIVGVVEVCHSMGVMHRDLKPENFLFADQTEEAALKTIDFGLSIFFRPGQVFTDVVGSPYYVAPEVLKKKYGQEADVWSAGVIIYILLCGVPPFWAENEQGIFEEVLHGRLDFQSEPWPSISEGAKDLVRRMLVRDPKKRLTAHEVLRHPWVQVGGLAPD…
OsCPK11	Os03g57510.1	Oryza sativa	MGNNCVGPSAAGQNGFFANVALWRPRPADAAPPALPPPSSAPSDQAPEPVTIPPSEHSSHHSSRSTDPSTPTSAAEQPANKAAPKVKRVQSAGLLADSVLKRDVNTARLKDLYTIGKKLGQGQFGTTYLCVEKATGREFACKSIAKRKLLTQEDVEDVRREIQIMHHLAGHANVVSIVGAYEDAVAVQLVMELCAGGELFDRIIQRGHYSEKAAAQLARVIVGVIEACHSLGVMHRDLKPENFLFIHQKEDSPLKAIDFGLSIFFKPGETFTDVVGSPYYVAPEVLMKHYGREVDVWSAGVIIYILLSGVPPFWDESEQGIFEQVLKGDLDFSSEPWPNISESAKDLVRKMLIRDPKKRLTAHEALCHPWVCVDGVAPDKPLDSAVLSRLKQFSAMNKL…
OsCPK12	Os04g47300.1	Oryza sativa	MGNCFTKTYEIPITSGTMRRPASTAERSKARGGDEPGTWRRPSFPRHGAPPHRPPTGSSSAAGALSRRASGGGGEMGPVLQRAMVSVRSLYQLDRKLGSGQFGTTYLCTERATGNRYACKSVSKRKLVRRTDVDDVRREITILQHLSGQPNIAEFRGAYEDNDHVHLVMEFCSGGELFDRITAKGSYSERQAAAVCRDILTVVHVCHFMGVIHRDLKPENFLLASADDDAPLKAIDFGLSVFIEEGKVYKDIVGSAYYVAPEVLQRNYGKEADIWSAGVILYILLCGTPPFWAETEKGIFDAILVNQVDFSTSPWPSISESAKDLIRQMLHRDPQKRITASQALEHRWLKEGGASDRPIDSAVLSRMKQFKAMNKLKQLALKVIAENLSPEEIKGLKQM…
OsCPK13	Os04g49510.1	Oryza sativa	MGNACGGSLRSKYLSFKQTASQRHDTDDNNNAAAADSPKKPSRPPAAAKTDDHPVSASAPAAAMRRGQAPADLGSVLGHPTPNLRDLYAMGRKLGQGQFGTTYLCTELSTGVDYACKSISKRKLITKEDIEDVRREIQIMHHLSGHKNVVAIKGAYEDQLYVHIVMELCAGGELFDRIIQRGHYSERKAAELTRIIVGVVEACHSLGVMHRDLKPENFLLANKDDDLSLKAIDFGLSVFFKPGQTFTDVVGSPYYVAPEVLLKHYGPEADVWTAGVILYILLSGVPPFWAETQQGIFDAVLKGFIDFDSDPWPVISESAKDLITKMLNPRPKERLTAHEVLCHPWIRDHGVAPDRPLDPAVLSRIKQFSAMNKLKKMALRVIAESLSEEEIAGLKEMFQ…
OsCPK14	Os05g41270.1	Oryza sativa	MGNCCPPGSSSEPDPPPASSGSSRPAGSAGAAASPATISPSAAPAPAKPPAPIGPVLGRPMEDVKSIYTVGKELGRGQFGVTSLCTHKATGQRFACKTISKRKLSTKEDVEDVRREVQIMYHLAGQPGVVELKGAYEDKHAVHLVMELCAGGELFDRIIAKGHYTEHAASSLLRTIVEIIHTCHSMGVIHRDLKPENFLLLSKDEHAPLKATDFGLSVFFKEGEVFRDIVGSAYYIAPEVLKRSYGPEADIWSIGVMLYILLCGVPPFWAESEHGIFNSILRGHVDFSSEPWSRISHGAKDLVRRMLHSDPKQRISAYDVLNHPWIKEDGEAPDTPLDNAVLGRLKQFRAMNQFKKAALRVIAGCLSEEEIRGLKEMFKSMDSDNSGTITVDELRKGLA…
OsCPK15	Os05g50810.1	Oryza sativa	MVSSSSSPQSKPPKPKPKPLSPPMGARASRHRQSPDQSQSQSPSPHHKHHHHHQTTRAPKPKPKPQPPPPQQPRSQPPPPPRHQPQQAPQQAAAEDGVGRVLGRPMEDVRATYTFGRELGRGQFGVTYLATHKPTGRRYACKSIAARKLARPDDLDDVRREVHIMHHLTGHRNIVELRGAYEDRHSVNLVMELCEGGELFDRIIARGHYSERAAAALCREIVSVVHSCHSMGVMHRDLKPENFLFLNKREDSPLKATDFGLSVFFKPGEQFRDLVGSAYYVAPEVLKRLYGAEADIWSAGVILYILLSGVPPFWAENEDGIFDAVLQGHIDFSSEPWPSISSGAKDLVKRMLRQDPKERLTAAEILNHPWIREDGEAPDKPLDITVISRMKQFRAMNKL…
OsCPK16	Os05g39090.1	Oryza sativa	MGNCCRSPAAAAREDVKTSHFPASTGGGKKKPHQARNGGGGGGGGGGGGWEKKRLSVLGEEGSEVNGGIEEKYALDRELGRGEFGVTYLCMDRCSRELLACKSISKRKLRTPVDVEDVRREVAIMRHLPRSASIVSLREACEDDGAVHLVMELCEGGELFDRIVARGHYTERAAAAVTRTIVEVVQLCHRHGVIHRDLKPENFLFANKKENSPLKAIDFGLSIFFKPGEKFSEIVGSPYYMAPEVLKRNYGPEIDIWSAGVILYILLCGVPPFWAETEQGVAQAILRGNIDFKREPWPNVSDNAKDLVRQMLQPDPKLRLTAKQVLEHTWLQNAKKAPNVPLGDIVKSRLKQFSRMNRFKRRALRVIADHLSAEEVEDIKDMFKVMDTDNDGIVSYEEL…
OsCPK17	Os07g06740.1	Oryza sativa	MGNTCVGPSSAADRHGFFHSVSLAVLWRPGGRAEPSQPPGYPPRESSHSSVTSSTAPERVTIADSDLSSSTPNKGGNKPKVRRVQSAGLLADSVLKRDSERLKDLYTLGKKLGQGQFGTTYQCVEKATGKVLACKSIAKRKLVSEEDVEDVRREIQIMHHLAGHPSVVSIVGAYEDAVAVHLVMELCAGGELFDRIVQRGHYSEKAAAQLARVIIGVVEACHSLGVMHRDLKPENFLFVNHKEDSPLKTIDFGLSIFFKPGENYSDVVGSPYYVAPEVLMKHYGREVDVWSAGVIIYILLSGVPPFWDESEQGIFEKVLKGDLDFSSDPWPAISDSAKDLVRKMLNRDPRKRLTAHEALCHPWVCVDGVAPDKPLDSAVLTRLKQFSAMNKLKKMALRV…
OsCPK18	Os07g22710.1	Oryza sativa	MGLCSSSSARRDAGTPGGGNGAGNKDNAGRKGIVACGKRTDFGYDKDFEARYALGKLLGHGQFGYTFAAVDRRSSERVAVKRIDKNKMVLPVAVEDVKREVKILKALQGHENVVHFYNAFEDDNYVYIVMELCEGGELLDRILAKKDSRYSEKDAAVVVRQMLKVAAECHLHGLVHRDMKPENFLFKSTKEDSSLKATDFGLSDFIRPGKHFRDIVGSAYYVAPEVLKRKSGPESDVWSIGVITYILLCGRRPFWDKTEDGIFKEVLKNKPDFRRKPWPNITPCAKDFVQKLLVKDPRARLTAAQALSHEWVREGGQASDIPLDISVLHNMRQFVKYSRFKQFALRALASTLNAEELSDLRDQFNAIDVDKNGTISLEELKQALAKDVPWRLKGPRVLE…
OsCPK19	Os07g33110.1	Oryza sativa	MGSCCSRATSPDSGRGGANGYGYSHQTKPAQTTPSYNHPQPPPPAEVRYTPSAMNPPVVPPVVAPPKPTPDTILGKPYDDVRSVYSLGKELGRGQFGVTYLCTEIASGKQYACKSISKRKLVSKADKEDIRREIQIMQHLSGQQNIVEFRGAYEDKSNVHVVMELCAGGELFDRIIAKGHYSERAAATICRAVVNVVNICHFMGVMHRDLKPENFLLATKEENAMLKATDFGLSVFIEEGKMYRDIVGSAYYVAPEVLRRNYGKEIDVWSAGVILYILLSGVPPFWAETEKGIFDAILQGEIDFESQPWPSISESAKDLVRKMLTQDPKKRITSAQVLQHPWLRDGEASDKPIDSAVLSRMKQFRAMNKLKKMALKVIASNLNEEEIKGLKQMFTNMDT…
OsCPK20	Os07g38120.1	Oryza sativa	MGNCCVTPEGSGRGRKKQQQEQKQKQKEPKQQQQQQKKGKKPNPFSIEYNRSSAPSGHRLVVLREPTGRDIAARYELGGELGRGEFGVTYLCTERETGDAYACKSISKKKLRTAVDIEDVRREVDIMRHLPKHPNIVTLRDTYEDDNAVHLVMELCEGGELFDRIVARGHYTERAAALVTRTIVEVVQMCHKHGVMHRDLKPENFLFANKKETAALKAIDFGLSVFFTPGERFTEIVGSPYYMAPEVLKRNYGPEVDVWSAGVILYILLCGVPPFWAETEQGVAQAIIRSVIDFKRDPWPRVSDNAKDLVKGMLNPDPRRRLNAQQVLDHPWLQNIKKAPNVNLGETVKARLQQFSVMNKFKKHALRVIAEHLSVEEVAGIKDMFEKMDLNKDNMINFD…
OsCPK21	Os08g42750.1	Oryza sativa	MGGCYSAYASSRKLRGRISKISLVIPDPVPDAEAASPRKDGVDGDGDDVRGGGGGCDDGGDVVAIATTTADEFARRYVLGKELGRGEFGVTRRCSDAATGEALACKTIRKHRRLAPPRVTAAKAAAAHGEDVKREVAIMRRMSSASSSRGGGAASSAAVVRLREACEDAADGSVHLVMELCEGGELFDRIVARGHYSERAAANIFRTIVDVVQLCHSNGVIHRDLKPENFLFANKSEDSPLKVIDFGLSVFFKPGDRFTEVVGSAYYMAPEVLRRSYGPEVDVWSAGVILYILLCGVPPFWGDNDEKIAQAILRGAIDFNREPLPRVSANAKDLVRRMLDPNPSTRLTAKQVLEHPWLKNADTAPNVSLGDAVRARLQQFSAMNKFKKKALGVVARNLP…
OsCPK22	Os09g33910.1	Oryza sativa	MGGCSSAFAVSTRMIRFSRGRVPAAILPVTSNDEPCCSCSPENNNKNNDGGGGGCDGGEHQKGKSWRRWQYRRCGGGGGGGGGRKNAILGDAADVKTAAGFAERYRLGAELGRGEFGVTRRCSDAATGEALACKTIRRKRLRRCRGDAEDVRREVEILRRISALGAGADSVVRLRDACEDSDGVHLVMELCEGGELFDRIFARGHYTERAAAKLARTIVGVVQLCHENGVMHRDLKPENFLFANKSEDSPLKAIDFGLSVFFKPGERFTQVVGSTYYMAPEVLNRSYGPEADVWSAGVILYILLCGVPPFWGDNDEKTVTAILQGGINFQREPWPKVSPHAKDLVSKMLDPDPSTRLTAKEVLEHPWLKNADRAPNVSLGEIVRSRLMQFSAMNKFKKK…
OsCPK23	Os10g39420.1	Oryza sativa	MGNSCQNGTYGNNYQNSNRFQNDRFASRYVDGNDTEDCYSGSSRASLAGALRQGLNLKSPVLGYKTPNVRELYTLGRELGQGQFGKTYLCTEISTGCQYACKTILKSNLRCVSDIEDVRREIQIMHHLSGQKNIVTIKDTYEDEQAVHIVMELCAGGELFSKIQKRGHYSERKAAELIKIIVGIIETCHSHGVMHRDLKPENFLLLDADDEFSVKAIDFGLSVFFRPGQVFREVVGSPYYIAPEVLEKRYGPEADIWTAGVILYVLLTGVPPFWADTQSGIYEKVLDGRIDFKSNRWPRISDSAKDLIKKMLCPYPSERLKAHEVLKHPWICDNGVATNRALDPSVLPRLKQFSAMNRLKKLSLQIIAERLSEEEIVGLREMFKAMDTKNRSVVTFGEL…
OsCPK24	Os11g07040.1	Oryza sativa	MQPDPSGSGGDGNANAKAKLAPPPVTAAGGRPVSVLPHKTANVRDHYRIGKKLGQGQFGTTYLCVDKASGGEFACKSIPKRKLLCREDYEDVWREIQIMHHLSEHPNVVRIRGAYEDALFVHIVMELCAGGELFDRIVAKGHYTERAAAQLIRTIVAVVEGCHSLGVMHRDLKPENFLFASAAEDAPLKATDFGLSMFYKPGDKFSDVVGSPYYVAPEVLQKCYGPESDVWSAGVILYILLCGVPPFWAETEAGIFRQILRGKLDFESEPWPSISDSAKDLVRNMLCRDPTKRLTAHEVLCHPWIVDDAVAPDKPIDSAVLSRLKHFSAMNKLKKMALRVIAESLSEEEIGGLKELFKMIDTDDSGTITFDELKEGLKRVGSELTEHEIQALMEAADID…
OsCPK25	Os11g04170.1	Oryza sativa	MGQCCTGGGKAVAGDEAEPGTSKAAPPSRGTSSKNGSAKQQPCSPAAKAAATEAAAAASSSKKPAGPIGEVLERPMEEVRTTYSIGKELGRGQFGVTHLCTHKATGEKLACKTIAKRKLANKEDVDDVRREVQIMHHLSGQPNIVDLRGAYEDKHNVHLVMELCAGGELFDRIIARGHYTERAAAALLRAIVGIVHTCHSMGVIHRDLKPENFLLLSKGDDAPLKATDFGLSVFFKEGEVFRDIVGSAYYIAPEVLKRKYGPEADIWSIGVMLYIFLAGVPPFWAESENAIFTAILRGQIDLASEPWPKISSGAKDLVRKMLNINPKERLTAFQVLNHPWIKEDGDAPDVPLDNVVLNRLKQFRAMNQFKKAALRIIAGCLSEEEIKGLKEMFKNIDKD…
OsCPK26	Os12g03970.1	Oryza sativa	MGQCCTGGGKAVAGDEAEPGTSKAAPPSRGTSSKNGSAKQQPCSPAAKAAATEAAAAASSSKKPAGPIGEVLERPMEEVRTTYSIGKELGRGQFGVTHLCTHKATGEKLACKTIAKRKLANKEDVDDVRREVQIMHHLSGQPNIVDLRGAYEDKHNVHLVMELCAGGELFDRIIARGHYTERAAAALLRAIVGIVHTCHSMGVIHRDLKPENFLLLSKGDDAPLKATDFGLSVFFKEGEVFRDIVGSAYYIAPEVLKRKYGPEADIWSIGVMLYIFLAGVPPFWAESENAIFAAILRGQIDLASEPWPKISSGAKDLVRKMLNINPKERLTAFQVLNHPWIKEDGDAPDVPLDNVVLNRLKQFRAMNQFKKAALRIIAGCLSEEEIKGLKEMFKNIDKD…
OsCPK27	Os12g30150.1	Oryza sativa	MGNVCIGPRRNFAKNGLLGILRPRHAAPSSPSQPTTTSRSIPVVLPSAPSSKPPPPTQTAPPVPVVISEPPPPQPQPEPQPAAPSQPPPPQEQPSPPPPASSNTTQQPPPPQQRQQSRAKKPAHIKRISSAGLQVESVLRRKTENLKDKYSLGRKLGQGQFGTTYLCVDKANGGEYACKSIAKRKLLTDEDVEDVRREIQIMHHLAGHPNIISIRGAYEDAVAVHVVMELCAGGELFDRIVRKGHYTERQAAGLARVIVAVVESCHSLGVMHRDLKPENFLFVGNEEDAPLKTIDFGLSMFFRPGEVFTDVVGSPYYVAPEVLKKSYGQEADVWSAGVIIYILLCGVPPFWAETEQGIFEQVLHGTLDFESDPWPNVSDGAKDLLRKVLVRDPKKRLTA…
OsCPK28	Os12g07230.1	Oryza sativa	MQPDPQPHGRGREKAAGAGPRLPPPVTAPSVGRPASVLPHKTANVRDHYRIGKKLGQGQFGTTYLCVGKPDGGEYACKSIPKRKLLCREDYEDVWREIQIMHHLSEHPNVVRIRGAYEDALFVHIVMELCAGGELFDRIVAKGHYTERAAALLIRTIVGVVEGCHSLGVMHRDLKPENFLFASTAEDAPLKATDFGLSVFYKPGDKFSDVVGSPYYVAPEVLQKIYGPEADVWSAGVILYILLCGVPPFWAETESGIFRQILRGKLDLESDPWPSISDSAKDLVRNMLIRDPTKRFTAHEVLCHPWIVDDAVAPDKPIDSAVLSRLKHFSAMNKLKKMALRVIAESLSEEEIGGLKELFKMIDTDNSGTITYDELKNGLKRVGSDLMEPEIQALMDAAD…
OsCPK29	Os12g12860.1	Oryza sativa	MGNCCVSRPSGADKRRRCGSSTAPHTRGGRRVIGAANMRCLSTVSSVSDAARAVMSNEPATVLGNSGSSGNGGVMAAEEMLRRYEIGEELGRGEFGVTRRCRDAVTGERLACKSISKRKLRSSVDVEDVRREVAIMRSLPAHANVVRLREAFEDADAVHLVMEVCEGGELFDRIVARGHYTERAAAAVMRTIMDVVQHCHKNGVMHRDLKPENFLYANASENSPLKVIDFGLSVCFKPGARFNEIVGSPYYMAPEVLKRNYGQEIDIWSAGVILYILLCGVPPFWAETDEGIAQAIIRSHIDFQREPWPKVSDNAKDLVRRMLDPNPYTRLTAQQVLEHPWIQNASAAPNIPLGEAVRSRLKQFTVMNKFKKKALLVVAEYLPTEELDAIRELFNMLDT…
OsCRK1	Os03g25070.1	Oryza sativa	MGLCHGKSAAVLEPTVEEEEEGATRVAEAAAAPAKPASPAPSAAAAAAAPAKPGTPKQHKFPFYLPSPLPASSYKGSPANSSVASTPARGGFKRPFPPPSPAKHIRALLARRHGSVKPNEASIPESGEPGVALDKGFGFSRHFAAKYELGREVGRGHFGYTCAATCKKGELKGDDVAVKVIPKAKMTTAIAIEDVRREVRILSSLAGHSNLVQFYDAYEDEENVYIVMELCKGGELLDRILARGGKYSEEDAKVVMRQILSVASFCHLQGVVHRDLKPENFLFSSKDENSAMKVIDFGLSDFVKPDERLNDIVGSAYYVAPEVLHRSYGTEADMWSIGVIVYILLCGSRPFWARTESGIFRAVLKADPSFEEAPWPTLSAEAKDFVRRLLNKDYRKRMT…
OsCRK2	Os06g50030.1	Oryza sativa	MGQCYGKGASGRTADDEGGVVTEHQSPPPANGLPSTPPRQQAQAQAQQVGTPRRRGSKSGSTTPGHQTPGVAWPSPYPSGGASPLPAGVSPSPARSTPRRFFKRPFPPPSPAKHIKATLAKRLGGGKPKEGTIPEEGGVGAGGGGGGAADGAETERPLDKTFGFSKNFGAKYELGKEVGRGHFGHTCSAVVKKGEYKGQTVAVKIIAKAKMTTAISIEDVRREVKILRALSGHNNLVKFYDACEDGLNVYIVMELCEGGELLDRILARGGRYTEEDAKAIVVQILSVVAFCHLQGVVHRDLKPENFLFTTRDENAPMKLIDFGLSDFIRPDERLNDIVGSAYYVAPEVLHRSYSMEADIWSIGVITYILLCGSRPFWARTESGIFRSVLRADPNFDDSP…
OsCRK3	Os07g42770.1	Oryza sativa	MGDEVGRGHFGYTCAAKIKKGARKGDAVAVKVIPKAKMTTSIAIEDVRREVKILKALAGHKNLVQFYDAYEDNDNVYIVMELCEGGELLDRILSRGGKYSEDDAKAVLVQILNVVSFCHIQGVVHRDLKPENFLFTSKDENSQLKAIDFGLSDFVKPDERLNDIVGSAYYVAPEVLHRCYSTEADVWSIGVIAYILLCGSRPFWARTESGIFRSVLKADPSYNEAPWPSLTLEAMDFVKRLLCKDPRRRMTAAQALSHPWIRNYNDIKLPLDILIFRLIKAYIRSSSLRKAALRALSKTLTVDELFYLKGQFSLLEPDRNGCITLDNIRMALTREATYAMKESRVQEILVSLSALQYRRMDFQEFCAAAVSVHQLEALDRWEQHARSAYDFFEKDGNRA…
OsCRK4	Os07g44710.1	Oryza sativa	MGLCHGKPSQIPEPEAEEAAAAAGVAVAGAASPGPAAAAAAAAAAKPGTPKQPKFPFYLPSPLPASSYKSSPANSSVASTPARGGLKRPFPPPSPAKHIRALLARRHGSVKPNEAPIPEGGETEVGLDKGFGFSKHFFAKYELGDEVGRGHFGYTCSAKAKKGDHKGHDVAVKVIPKAKMTTAIAIEDVRREVRILSSLTGHSNLVQFYDAFEDEDNVYIVMELCKGGELLDRILARGGKYSEEDAKVVMVQILSVVSFCHLQGVVHRDLKPENFLFTSKDENSALKVIDFGLSDFVKPDERLNDIVGSAYYVAPEVLHRSYGTEADMWSIGVIAYILLCGSRPFWARTESGIFRAVLKAEPSFDEAPWPTLTAEAKDFVKRLLNKDYRKRMTAAQALS…
OsCRK5	Os10g36710.1	Oryza sativa	MGQCYARNVPVDGEGGGGVVTTTTTTTISVSASAAGEEVEVGRGGGGGGGRRSGRPSPAGTPRRRGATPARSSVAGSPWAGSPLPEGIAPSPAPSATTPRRFFRRPFPPPSPAKHIKASLARRLGQRSPATAQAQQAAKPPAEVPIPEHGGGGGAAAGEVERELDKSFGYDRHFAAKYELGKEVGRGHFGHTCLARARKGDMRGQLLAVKVISKAKMTTAISIEDVRREVKILKALSGHSNLVKFYDACEDALNVYIIMELCEGGELLDRILSRGGRYTEEDAKVIVEQILNVVSFCHLQGVVHRDLKPENFLFSTRDDHSPMKIIDFGLSDFIRPDERLNDIVGSAYYVAPEVLHRSYSTEADMWSIGVITYILLCGSRPFWARTESGIFRSVLRADP…
MtCDPK1	Medtr0028s0170.1	Medicago truncatula	MGNCCSQGGDTPADNPAVADKGETNTNQDNEPSTNPITTPPPTSKPPQSTAPPSSKPSKPAAVGPVLQRPMEDVRATYSIGKELGRGQFGVTHLCTHKVTKEQFACKTIAKRKLVNKEDIEDVRREVQIMHHLTGQANIVELKGAYEDKQSVHLVMELCAGGELFDRIIAKGHYTERAAASLMRTIVQIIHTLHSMGVIHRDLKPENFLLLNKDENAPLKATDFGLSVFFKEGEMFKDIVGSAYYIAPEVLKRRYGPEVDIWSIGVMLYILLSGVPPFWAESEHGIFNAILRGHIDFTSDPWPSISPAAKDLVRKMLNSDPKQRLTAFEVLNHPWIKEDGEAPDKPIDNAVLNRLKQFRAMNQFKKVALRVIAGCLSEEEIMGLKEMFKGMDTDNSGTI…
MtCDPK2	Medtr1g026190.1	Medicago truncatula	MGHCFTKPHDNRVPISYDYGTNSQPPQRNQPRQPRYPHHIAAKSDPTSYSSASSSNANASDHHQPILGRPYIDMKTLYSIGKELGRGQFGVTYLCTENATGRNYACKSISRRKLTRKKEIEDVKREIMILQDLSGQPNIVEFKGAYEDRESVHLVMELCLGGELFDRITARITAKGSYSEREAASIFKQIMNVVHACHFMGVMHRDLKPENFLLASKDHKAPLKATDFGLSVFIEEGKVYKELVGSAYYVAPEVLKRSYGKEIDIWSAGIILYILLSGVPPFWAETEKGIFQAILEGKLDLESAPWPSISVAAKDLIRKMLSYDPKKRITASDALEHPWMKEGGEASDKPLDNAVLIRMKQFRAMNKMKKLALKVIAENLSDEEIKGLKQMFNNIDTDR…
MtCDPK3	Medtr1g041150.1	Medicago truncatula	MGNTCVGPSISKNGIIQSFSAAIWRSQPPDAEGSVSNRGSVNEGRTDNEPESPLPVQNKPPEQITMPKPEIKQEAKSEPESEKEKKKHRRPSVKRSSSAGLRVDSVLQRETGNFKEFYSLGKKLGQGQFGTTFLCIEKATGYQYACKSIAKRKLVTDEDVEDVRREIQIMHHLAGHPNVISIKGAYEDAMAVHVVMELCAGGELFDRIIQRGHYTERKAAELIRTIVGVVEACHSLGVMHRDLKPENFLFVNQQEDSLLKTIDFGLSVFFMPGDTFIDVVGSPYYVAPEVLKKRYGPEADVWSAGVILYILLSGVPPFWAESEQGIFEQVLRGDLDFVSDPWPAISESAKDLVRKMLVRDPKRRMTAHQVLCHPWIQVDGVAPDKPLDSAVLSRLKQFS…
MtCDPK4	Medtr1g052530.1	Medicago truncatula	MGNCCTNPITKLRRKEKPKKDHGPTTKNKTNKIKNTLVVLKKPTGREILQQYELGRELGRGEFGITYLCKDRETGEELACKSISKDKLRTAIDIEDVRREVEIMRHLPKHPNIVTLKDTYEDDDNVHLVMELCEGGELFDRIVAKGHYTERAAATVVKTIVQVVQMCHEHGVMHRDLKPENFLFANKKETSPLKAIDFGLSITFKPGDKFNEIVGSPYYMAPEVLKRNYGPEIDIWSAGVILYILLCGIPPFWAETEQGIAQAIIRSVIDFKKEPWPKVSDNAKDLIKKMLDPDPKRRLTAQEVLDHPWLQNAKTAPNVSLGETVRARLMQFSVMNKLKKTALRIIADHLSVEEVAGIKEGFQVMDTENKGKINLDELRVGLLKLGHQIPEGDVQILME…
MtCDPK5	Medtr1g054865.1	Medicago truncatula	MGNNCVGPNLGNNGGFLQSVSAAVWKTRPPEARLPPPNAEDKNKTPTTPENAVTGSSKPESCAGGKVSEHVSVQSTPPEQVKIAA AEIKPLEHEKPVKAAASSAVAGGGGGVAAATAGAGGAGEGDADKPKKPTHVKRLSSIGLQVESVLGRKTENIKDFYSLGRKLGQGQFGTTFLCMAKGTNK EFACKSIAKRKLTTQEDVEDVRREIRIMHHLAGHPNVIQIVGAYEDAVAVHVVMELCAGGELFDRIIQRGHYSERKASELTRLILGVVQACHSLGVMHRD LKPENFLFVSHDEESALKTIDFGLSVFFRPGETFTDVVGSPYYVAPEVLRKNYGQECDVWSAGVIIYILLSGVPPFWDETEQGIFEQVLKGELDFISDPW PSISESAKDL…
MtCDPK6	Medtr1g055255.1	Medicago truncatula	MGNNCVGTRTFFSKDESSSRATFPSPSCWSRSKKDSAHKTSPTKPKESVQNNPPPVMKIEKEDEKPPPQQHHHQKPRQKPQTNEAVVATPAKPKRPHNVKRLASAGLKADSVLQRKTVSLKEFYTLGPKLGQGQFGTTFLCVEKSTGKEYACKSIMKRKLLTEEDVEDVRREIQIMHHLAGSSNVISIKEASEDAVAVHVVMELCAGGELFDRIVERGHYTERKAAKLARTIVGVIQSCHSLGVMHRDLKPENFLFVNQQEESPLKAIDFGLSCFFKPGDIFNDVVGSPYYVAPEVLRKRYGPEADVWSAGVILYILLCGVPPFWGESEQDIFEAILNSDLDFSSDPWPSISESAKDLVKKMLVRDPSKRLTAFDVLRHPWILIDGAAPDKPLDSAVLS…
MtCDPK7	Medtr1g096490.1	Medicago truncatula	MQKHNLGSSKSSSKCTAVLPYQTPRLRDHYLLGKKLGQGQFGTTYLCTHKSTGKLYACKSIPKRKLLCKEDYDDVWREIQIMHHL SEHPNVVQIQGTYEDSVFVHLVMELCAGGELFDKIIQKGHYSEKEAAKLMKTIVGVVETCHSLGVMHRDLKPENFLFDTPGEDAEMKATDFGLSVFYKPG QTFHDVVGSPYYIAPELLCKIYGPQVDVWSAGVILYILLSGVPPFWAETESGIFRQILHGDLDFESEPWPTISESAKDLVKKMLERDPKQRISAHEVLCH PWILDDTVAPDQPLDSAVLTRLKHFSAMNKLKKMALRVIAERLSEEEIGGLKELFKMIDTDNSGTITYEELKDGLKQVGSNLMESEIKSLMESADIDNNG TIDYGEFLAA…
MtCDPK8	Medtr3g051770.1	Medicago truncatula	MGCLLSKDKDSEPEHNNGGYRYGEHNHRNNHEQVNTSRTAPTSSYQPQIPTKPSSISAPSPKPLIKQDSNTILGKGLEDVKQFYTLGKELGRGQFGVTFLCTENSTGLLYACKSISKRKLVSKSDREDIKREIQIMQHLSGQPNIVEFKGAYEDRNSVHVVMELCAGGELFDRIIAKGHYSEKAAASICRQIVNVVNICHFMGVMHRDLKPENFLLASKDENALLKATDFGLSVFIEEGKVYRDIVGSAYYVAPEVLRRRCGKEIDIWSAGVILYILLSGVPPFWAETEKGIFDAILEGHIDFESEPWPKISDSAKDLVRKMLIQEPKKRITAAQVLEHPWIKDGNASDKPIDSAVLSRMKQFRAMNKLKKLALKVIAENMSEEEIRGLKAMFTNMDTD…
MtCDPK9	Medtr3g098070.1	Medicago truncatula	MSKSNTTNTTPPKPTWVLPYVTENLREVYTLGRKLGQGQFGITYHCIHNSTGRTYACKSISKKKLLCKEDYDDVWREIQIMHHLS ENPNVVRIHGTYEDSFSVHLVMELCEGGELFDRIVQKGHYSERQAAKLIRTIVEVVEACHSLGVMHRDLKPENFLFDSVDEDALLKTIDFGLSVFYKPGE IFSDVVGSPYYVAPEVLHKHYGPEADVWSAGVILYILLSGVPPFWAETDQGIFRQIFQGKLDFRSEPWPGISDSAKDLIRKMLDRNPKTRFTAHQVLCHP WIVDDNIAPDKPLDSAVLSRLKQFSAMNKLKKMALRVIAERLSEEEIGGLKELFRMLDADNSGTITLEELKEGLKRVGSELMESEIKDLMDAADIDNNGT LDYGEFIAAT…
MtCDPK10	Medtr3g098090.1	Medicago truncatula	MSKSNIPDKTTPTTPKTTWVLPRVTKNLHEVYTLGRKLGQGQFGITYHCTHNSTGRTYACKSISKKKLLCKEDYDDAWREIQIMHHLSEHPNVVRIRETYEDSFFVHLVMELCEGGELFDRIVQKGHYSERQAAKLIKTIVEVVEACHSLGVMHRDLKPENFLFDSVDEDAVLKTIDFGLSVFYKPGEIFSDISGSPYYVAPEVLHKKYGSEADVWSAGVILYILLSGRLPFCADTENGIFRQICRGRLNFQSEPWPEISYSAKDLIRKMLDRNPRTRFTAHQVLCHPWIVDDNIAPDKPLDSAVLSRLKQFSAMNKLKKMALHVIAKRLNEEEIGGLKELFRMLDADNSGTITLDELKEGLQRVGSELMESEIKDLMDAADIDNNGTLDYGEFIAATV…
MtCDPK11	Medtr4g066660.1	Medicago truncatula	MGSCVSTQGKHGGRKKSKDHHINTKHKINDQNHEPNTPTTRRSSVTGRRSSVTSRQLNVVTNPSPGNIFDKYELGKELGRGEFGV THRCVELKTGEAFACKKIAKTKLRTEIDIQDVRREVQIMRHLPEHPNIVAFREAYEDRDAVYLVMELCEGGELFDRIVAKGHYTERAAANVAKTILEVCK VCHEHGVIHRDLKPENFLFADGSEAASLKAIDFGLSTFYVNGDRFNEIVGSPYYMAPEVLRRNYGPEIDIWSTGVILYILLCGVPPFWAETEEAIAQAII RGNVDFTRDPWPKVSEEAKYLVKRMLDPNPFSRITVQEVLDHSWIQNREHGKNVSLGDQVRSRIKQFSLMNRFKKKVLRVVADNLPDEQIDGFRKMFDMM DKDKNGHLTF…
MtCDPK12	Medtr4g107490.1	Medicago truncatula	MGNCNTCINKDAIESTGKAKTSSTTESNSNHGRRRKTKPKPKSNPYTEQSLTPGATIRVLKESNPRNRINDKYILGRELGRGEFGITYLCTDKETKQELACKSISKRKLRTAVDVEDVRREVAIMSTLPEHPNVVKLKATYEDDENVHLVMELCEGGELFDRIVARGHYSERAAAHVARTIAEVVRMCHVNGVMHRDLKPENFLFANKKENSVLKAIDFGLSVFFKPGERFSEIVGSPYYMAPEVLKRNYGPEVDIWSAGVILYILLCGVPPFWAETEQGVALAILRGVIDFKREPWPQISDSAKSLVRQMLEPDPKKRLTAEQVLEHPWLQNAKKASNVPLGDIVRTRLKQFSLMNRFKKRALRVIAEHLSLEEVEIIKDMFTLMDTDKDGRITYEEL…
MtCDPK13	Medtr4g132040.1	Medicago truncatula	MGCYTSKPEVDKFAPHRGYAAITADDDTTYRYVTVSAYSNQIQITTTPPKLDSLASPVTAPPNPKPSPTAQNVKTVQKTQKTILE KPYEDIKKLYTFGKELSRGKFGITYFCTENSTGQNYACRSILKRKLVSKADKEDIKREIQILQHFSGQPNIVKFKGAYEDSLSIHLVLEHCAYGELFDTI NAHPHGYSERVVASLCRCIVNVVHTCHCMGVMHRDLNPENFLFSTKDKALTLKAVDFRFSVFIEEGKIYNDMVGSGCYVAPEVLLRSYGKEIDIWSAGII LYILLSGGPPFSPGTDKGLLNAVLEGELDLLSEPWPSISDSAKDLVKKMLTPDPKKRITSKQVLEHTWMRDGGEASDKPIDISVLSRMKQFRAINTFTKL GLKVMAENLA…
MtCDPK14	Medtr4g132070.1	Medicago truncatula	MGCHGSKEKKHAKDEFTARQRSSPARPTAPPSRPAGVDSNFRYINVPPQVQQSSTPSSNPKPSAITTQKPVQQKVDTTILGKPYE DIKKFYTLGKELGRGQFGITYFCTENSTGLNYACKSILKRKLVSKADREDIKREIQILQHLSGQPNIVEFKGAFEDRFSVHLVMELCAGGELFDRIIAQG HYSERAAASICRDVVKVVHICHFMGVLHRDLKPENFLLSSKDDGAALKATDFGLSVFIEEGKVYRDMVGSAYYVAPEVLRRNYGKEIDIWSAGIILYILL SGVPPFWAETEKGIFNAILEGELDFVSEPWPSISDSAKDLVRKMLTPDPKKRITSTEVLEHPWMREGGEASDKPIDSAVLSRMKQFRAMNKFKKLALKVM AENLSEEEIK…
MtCDPK15	Medtr5g009830.1	Medicago truncatula	MGNRISSKHKPSSDSQTRSKSEPSHSTPTSFHPPNRTPKQSTHTPTPSSSPLGRVLGKPMEDVRSTYTFGRELGRGQFGVTYLVT HKLTKEQFACKSIATRKLIRRDDLDDIRREVQIMHHLTGHRNIVELKGAYEDRHSVNLIMELCAGGELFDRIISKGHYSERAAAELCRQIVTVVHNCHTM GVMHRDLKPENFLFLSKHENSPLKATDFGLSVFFKPEDVFKDLVGSAYYVAPEVLRRSYGPEADIWSAGIILYILLSGVPPFWAENEQGIFDAILRGHLD FASDPWPKISSIAKDLIKKMLRADPKERISAVEVLDHSWMKEDGASDKPLDIAVLTRMKQFRAMNKLKKVALKVIAENLSEEEIIGLKEMFKSMDTDNSG TITFEELKAG…
MtCDPK16	Medtr5g022030.1	Medicago truncatula	MGLCFSSTKVVSGSNSNTTNNDNRKRNQSTTTDTTVTVTTATTAAQKQTAQRRKGGSNETAQKKNHHQHHRLKEKTGSKHVPCGK RTDFGYEKDFDKRFSLGKLLGHGQFGYTYVGVDKSNGDRVAVKRLEKAKMVLPIAVEDVKREVKILKELTGHENVVQFYNAFDDDSYVYIVMELCEGGEL LDRILNKKDSRYTEKDAAVVVRQMLKVAAQCHLHGLVHRDMKPENFLFKSNKEDSALKATDFGLSDFIKPGKRFQDIVGSAYYVAPEVLKRKSGPESDVW SIGVITYILLCGRRPFWDKTEDGIFKEVLRNKPDFRRKPWPTISNAAKDFVKKLLVKDPRARLTAAQALSHPWVREGGEASEIPIDISVLNNMRQFVKYS RLKQFALRAL…
MtCDPK17	Medtr5g089320.1	Medicago truncatula	MGNCCSGGTEDPEDKGENNQQNNDANGDSSATTPPPWSKPSPQPSKPSKPSAIGPVLGRPMEDVKATYSMGKELGRGQFGVTHLC THKTTGKQYACKTIAKRKLANKEDIEDVRREVQIMHHLTGQPNIVELIGAFEDKQSVHLVMELCAGGELFDRIIAKGHYTERAAASLLRTIVQIVHTCHS MGVIHRDLKPENFLLLSKDENSPLKATDFGLSVFYKQGDQFKDIVGSAYYIAPDVLKRKYGPEVDIWSVGVMLYILLCGVPPFWAESENGIFNAILRGHV DFSSDPWPSISPSAKDLVRKMLNSDPKQRITAYEVLNHPWIKEDGEAPDTPLDNAVLNRLKQFRAMNQFKKVALKVIASCLSEEEIMGLKQMFKGMDTDN SGTITIEELK…
MtCDPK18	Medtr5g092810.1	Medicago truncatula	MGGCLSKKESKPDHRHVGVSGIHNHNHNHNHNHNHNHNHKNHEPYVNQSKTPSQQPYQSPNKHAPRSPKPIVQRPNTNAILGKQF EDVKQIYTLGKELGRGQFGVTYLCTENSTGLKYACKSISKRKLVSKSDKEDIKREIQIMQHMSGQPNIVEFKGAYEDKNSVHVVMELCAGGELFDRIIAK GKYSERAAASICRQIVNVVHICHFMGVMHRDLKPENFLLSSKDDKATIKATDFGLSVFIEEGKVYRDIVGSAYYVAPEVLRRKYGKETDIWSAGVILYIL LCGVPPFWAETEKGIFDAILQGHIDFESRPWPSISNSAKDLVSRMLMQDPKKRITASQVLDHPWLKEGGNASDKPIDSAVLSRMKQFRAMNKLKKLALKV IAENLSSEEI…
MtCDPK19	Medtr5g099240.1	Medicago truncatula	MGNTCRGSLKGKYIQEGYTQPVDHSSKRTIISDNNNNNNNNDSNSDHHNHHRNNNKPLNPPPPPSFNFKNDAMRRGPDNQTYYVL GHKTPNIRDLYTLGRKLGQGQFGTTFLAIDNSTSIEYACKSISKRKLISKEDVEDVRREIQIMHHLAGHKNIVTIKGAYEDALYVHIVMELCSGGELFDR IIQRGHYTERKAAELTRIIVGVVEACHSLGVMHRDLKPENFLLVNKDDDFSLKAIDFGLSVFFKPGQVFTDVVGSPYYVAPEVLLKHYGPEADVWTAGVI LYILLSGVPPFWAETQQGIFDAVLKGHIDFDSEPWPLISDSGKDLIRKMLCSRPSDRLTAHEVLCHPWICENGVAPDRSLDPAVLSRLKQFSAMNKLKKM ALRVIAESLS…
MtCDPK20	Medtr7g068710.1	Medicago truncatula	MGNCCRSPAAVAREDVKSSFSNHDHPKRTETTANKKSPPVTVLAATKTSDNMEDRYLIDRELGRGEFGVTYLCIDRDTRELLACK SISKRKLRTAVDVDDVRREVAIMRHLPKSSSIVTLREACEDDNAVHLVMELCEGGELFDRIVARGHYTERAAAAVARTIVEVVQLCHKHGVIHRDLKPEN FLFANKKENSPLKAIDFGLSIFFKPGEKFSEIVGSPYYMAPEVLKRNYGPEIDIWSAGVILYILLCGVPPFWAESEQGVAQAILRGLIDFKREPWPSISE SAKSLVKQMLEPDPKLRLTAKQVLEHPWLQNAKKAPNVPLGDVVKSRLKQFSMMNRFKRKALRVIADFLSNEEVEDIKEMFKKMDTDNDGIVSIEELKVG FRNHQSQLAE…
MtCDPK21	Medtr7g091890.1	Medicago truncatula	MGNCCATPAVAGEEITNKKNKKGKKENPFATDYAYNNNTTSKLTVLKDPTGNEIETRYELGRELGRGEFGVTYLCTDKETREELA CKSISKKKLRTAIDIEDVRREVEIMRHMPKHNNIVTLKDTYEDDNAVHLVMELCEGGELFDRIVARGHYTERAAAAVTKTIVEVVQMCHKHGVMHRDLKP ENFLFANKKETAALKAIDFGLSVFFKPGERFNEIVGSPYYMAPEVLKRNYGPEVDIWSAGVILYILLCGVPPFWAETEQGVAQAIIRSVVDFKRDPWPKV SDNAKDLVKKMLNPDPKRRLTAQEVLDHPWLINAKKAPNVSLGETVRARLKQFSVMNKLKKRALRVIAEHLSVEEAAGLKEGFNLMDTTNRGKINIDELR TGLHKLGHQV…
MtCDPK22	Medtr7g106710.1	Medicago truncatula	MGNNCVGPRRTYEHESFQTSFWWPWSLSWSYPINQTQISVSQNTNSSQTYQQNPPHVHKIENKDMKTLQSNTASDRQTSISQEDA EPVTQLKEKATPTKTMMSKNINIRRVTPKSAGLRAESVLLTNNGPFREFYKLGDELGKGKFGTTSLCLEKSTRKTYACKAIPKVKLFRENDIEDVRREIE IMHHLVGIPNVISIKGAYEDPVVVYIVMELCEGGELFDRIVERRHYTERKAAKLARTIVNVVEACHSRGVMHRDLKPENFLFVDGDEDSTLMAIDFGLSI FFKPGEKFSDFVGSAYYVAPEVIEECYGPEADVWSAGVIIYILLCGTPPFYGELDREIFDEVLHGEVDFCSDPWPSISESAKDLVKKMLDRDPKTRIKAH EVLSHPWIQV…
MtCDPK23	Medtr8g095440.1	Medicago truncatula	MAKENPTPTIALKPVTWVLPYRTEKVTEIYRMGRKLGQGQFGTTYLCTHKSTNKKFACKSIPKRKLFCKEDYEDVWREIQIMHHL SEHPHVVRIEGTYEDSTAVHIVMELCEGGELFDRIVKKGHYSERQAAGLIKTIVEVVESCHSLGVMHRDLKPENFLFDTVDEDAKLKATDFGLSVFYKPG ESFSDVVGSPYYVAPEVLRKLYGPESDVWSAGVILYILLSGVPPFWAETEPGIFRQILLGKLDFQSEPWPSISDSAKDLIRKMLDQNPRTRLTAHEVLRH PWIVDDNIAPDKPIDSAVLSRLKQFSAMNKLKKMALRVIAERLSEEEIGGLKELFKMIDTDSSGTITFDELKDGLKRVGSELMESEIQDLMDAADVDKSG TIDYGEFIAA…
MtCDPK24	Medtr8g099095.1	Medicago truncatula	MGGNCSTGAGAGINTTTTTPHSDPPPKNAPTILPQNFTPSPPQPPLPTTTLGRILNRPMEDVRSIFIFGRELGRGQFGVTYLVTH KVTKEQFACKSIATRKLVNRDDIDDVRREVQIMHHLTGHRNIVELKGAYEDKHSVNLVMELCAGGELFDRIILKGHYSERAAANLCRQIVTVVHNCHTMG VMHRDLKPENFLFLGKEENSPLKATDFGLSVFFKPGDVFKDLVGSAYYVAPEVLRKSYGPETDIWSAGIILYILLSGVPPFWAENEQGIFDAILRGQIDF ASDPWPSISSSAKDLVKKMLRNDAKERISAVEVLNHPWMRVDGDASDKPLDIAVLSRMKQFRAMNKLKKVALKVIAENLSEEEIIGLKEMFKSMDTDNSG TITFEELKAG…
MtCRK1	Medtr3g092230.1	Medicago truncatula	MGHCCSKSIAVDNETVATDHHHKPPPHHTPSPLSVSQPVSGVSDATPGRQTPATSFSTSPFNSPLPAGVMPSPATKTPGRKFRWPLPPPSPAKPIMDLYRKMKPKDGPIPEEHGEGGGGGERTLDKSFGYGKNFGAKFELGKEVGRGHFGHTCWAKGKKGELKGISVAVKIITKAKMTSAIAIEDVRREVKMLKALSGHRNLVKFYDAFEDVNNVYIVMELCEGGELLDRILDRGGRYTEEDAKVILLQILNVVAFCHLQGVVHRDLKPENFLFVSKDEDAVLKVIDFGLSDFVRPEQRLNDIVGSAYYVAPEVLHRSYSVEADLWSVGVISYILLCGSRPFWARTESGIFRSVLRANPNFDDSPWPSISPEAKDFVKRLLNKDHRKRMTAAQALSHPW…
MtCRK2	Medtr4g086660.1	Medicago truncatula	MGGCTSKPQKPNPYALRETETDPTQIPQTPQSPYTGNRKDDVIAGKKSPFFPFYSPSPARFLKKSPSTPASERSRNSTPRRFFRR PFPPPSPAKHIRAVLARRQGKKEAAAIPEEGEEGAGDLDKRFGFSKDFASKLEVGEEVGRGHFGYTSAAKFKKGEFKGQQVAVKVIPKAKMTTAIAIEDV RREVKILRALNGHSNLVKFYDAFEDQENVYIVMELCEGGELLDMILSRGGKYSEDDAKAVMVQILNVVAFCHLQGVVHRDLKPENFLYTTKDESSELKAI DFGLSDFVRPDERLNDIVGSAYYVAPEVLHRSYSTEADVWSIGVIAYILLCGSRPFWARTESGIFRAVLKADPGFDEGPWPSLSSEAKDFVKRLLNKDPR KRISAAQALS…
MtCRK3	Medtr5g017830.1	Medicago truncatula	MGLCTSKNLTHSSRNFNTELPQQNSVTLNGSSEPHTNSVTVNGENSNETETVKRSPLFPFYTPSPAHQFFSKMSPARNFFKRPFP PPSPAKHIRSLLARRRGSVEVSIPEGGEEETVVALDKNFGFSKHFGSRYEVGDEVGRGHFGYTCAARLKKGDRKGQQVAVKVIPKAKMTSAIAIEDVRRE VKILRALNGHKNLVRFYDAYEDRDNVYIVMELCEGGELLDRILSRGGKYTEEDAKAILRQILNAAAFCHLQGVVHRDLKPENFLFASKDENSELKAIDFG LSDFVKLDERLNDIVGSAYYVAPEVLLRAYSTEADVWSIGVIAYILLCGSRPFWARTESGIFRTVLKSDPSFDDPPWPSLSDEASDFVKRLLNKDPRKRM SAAQALSHPW…
MtCRK4	Medtr7g089480.1	Medicago truncatula	MGLCHGKPIETSRRERERERENSTNEEILQLPPPPSSSHHHHAPTKSSSKFPFFSPSPLPSFFKNSPANSTVSSNSTPLRTPLRI FKRPFPPPSPAKHIRALLARRHGSVKPNEATIPEGSECEVGLDKSFGFSKHFVTNFELGQEVGRGHFGYTCSAKGKKGSFKGLDVAVKVIPKSKMTTAIA IEDVRREVKILRALTGHKNLVQFYEAYEDEENVYVVMELCKGGELLDKILSRGGKYPEEDARVVLIQILSVVAYCHLQGVVHRDLKPENFLFSSEDENST LKAIDFGLSDYVKPDERLNDIVGSAYYVAPEVLHRSYGTEADMWSIGVIAYILLCGSRPFWARTESGIFRAVLKADPSFDEAPWPSLSADAKDFVKRLLN KDYRKRLTAA…
MtCRK5	Medtr7g118020.1	Medicago truncatula	MGQCYGKTVPGAGSHRQQNTTTIIDTSAGDGDGSRTPLPSFANGIPSVKNTPARSSSHASPWPSPYPHGVNPSPSPARASTPKRF FRRPFPPPSPAKHIRESLAKRLGKAKPKEGPIPEEHGVETDSQSLDKSFGYSKNFGAKYELGKEVGRGHFGHTCSARAKKGDLKDQPVAVKIISKSKMTS AIAIEDVRREVKLLKALSGHKHLIKFHDACEDANNVYIVMELCEGGELLDRILSRGGRYTEEDAKAIVLQILSVAAFCHLQGVVHRDLKPENFLFTSRSE DADMKLIDFGLSDFIRPEERLNDIVGSAYYVAPEVLHRSYSVEADIWSIGVITYILLCGSRPFWARTESGIFRTVLRADPNFDDLPWPSVSPEGKDFVKR LLNKDYRKRM…
MtCRK6	Medtr8g079790.1	Medicago truncatula	MGLCTSKPLSSPNSETTIHIQSQPEQPSSTNVVEIQNPKKSPFLPFYTPSPAHNLFSGKTPATPRTPRRFFRPPSPAKHIRSLLA RRHGSVKPNGAASISEGSEGESVAPLDKNFGFSKHFGSKYQLGEEVGRGHFGYTCSAIVKVNYKGEIKGHRVAVKVIQKVKMTTAIAIEDVRREVKILRA LNGHKNLIKFYEAYEDHDNVYIVMELCEGGELLDRILSRGGKYSEEDAKVVMTQILNVVAFCHLQGVVHRDLKPENFLFSTKDENSELKAIDFGLSDFVK PDERLNDIVGSAYYVAPEVLHRAYSTEADVWSIGVIAYILLCGSRPFWARTESGIFRSVLKADPSFDEPPWPSLSDEAQDFVKRLLNKDPRKRMTAAQAL GHPWIKSYKI…

## Sheet: Table-S2
Table S2. Duplications of CDPK and CRK genes between Medicago truncatula and Arabidopsis thaliana.
Code	Mt-Gene 1		At-Gene 2
	Gene ID	Gene name	Gene ID	Gene name
1	Medtr1g096490.1	MtCDPK7	At4g09570.1	AtCPK4
2	Medtr4g066660.1	MtCDPK11	At2g31500.1	AtCPK24
3	Medtr4g107490.1	MtCDPK12	At1g18890.1	AtCPK10
4	Medtr4g107490.1	MtCDPK12	At1g74740.1	AtCPK30
5	Medtr4g132040.1	MtCDPK13	At4g21940.1	AtCPK15
6	Medtr4g132040.1	MtCDPK13	At4g04710.1	AtCPK22
7	Medtr4g132070.1	MtCDPK14	At4g04695.1	AtCPK31
8	Medtr5g009830.1	MtCDPK15	At4g23650.1	AtCPK3
9	Medtr5g022030.1	MtCDPK16	At2g17890.1	AtCPK16
10	Medtr5g022030.1	MtCDPK16	At4g36070.1	AtCPK18
11	Medtr5g022030.1	MtCDPK16	At5g66210.1	AtCPK28
12	Medtr5g089320.1	MtCDPK17	At5g12180.1	AtCPK17
13	Medtr5g089320.1	MtCDPK17	At5g19360.1	AtCPK34
14	Medtr5g099240.1	MtCDPK19	At2g17290.1	AtCPK6
15	Medtr5g099240.1	MtCDPK19	At4g38230.1	AtCPK26
16	Medtr5g099240.1	MtCDPK19	At4g35310.1	AtCPK5
17	Medtr7g068710.1	MtCDPK20	At3g51850.1	AtCPK13
18	Medtr7g091890.1	MtCDPK21	At2g41860.1	AtCPK14
19	Medtr7g091890.1	MtCDPK21	At3g57530.1	AtCPK32
20	Medtr7g106710.1	MtCDPK22	At2g35890.1	AtCPK25
21	Medtr8g099095.1	MtCDPK24	At4g23650.1	AtCPK3
22	Medtr3g092230.1	MtCRK1	At2g46700.1	AtCRK3
23	Medtr3g092230.1	MtCRK1	At3g49370.1	AtCRK6
24	Medtr3g092230.1	MtCRK1	At5g24430.1	AtCRK4
25	Medtr4g086660.1	MtCRK2	At1g49580.1	AtCRK8
26	Medtr4g086660.1	MtCRK2	At3g19100.1	AtCRK2
27	Medtr5g017830.1	MtCRK3	At3g50530.1	AtCRK5
28	Medtr7g089480.1	MtCRK4	At2g41140.1	AtCRK1
29	Medtr7g118020.1	MtCRK5	At2g46700.1	AtCRK3

## Sheet: Table-S3
Table S3. Characterization of 20 conserved motifs of CDPK and CRK proteins in Medicago truncatula.
Motif	Width	Best possible match
1	50	DIVGSAYYVAPEVLKRSYGPEADIWSAGVILYILLCGVPPFWAETEQGIF
2	50	DIEDVRREVQIMHHLSGHPNIVEFKGAYEDRNSVHJVMELCEGGELFDRI
3	50	RTIVNVVHACHSMGVMHRDLKPENFLFASKDEBSPLKAIDFGLSVFFKPG
4	50	AILRGDLDFDSEPWPSISDSAKDLVKKMLBKDPKKRITAAZVLSHPWJKE
5	50	VLSRLKQFSAMNKLKKMALRVIAENLSEEEIAGLKEMFKLMDTDNSGTIT
6	50	LMEAADVDGNGTIDYGEFIAATMHLNKLEREEHLYKAFQYFDKDGSGYIT
7	29	GRGQFGVTYLCTEKSTGEEYACKSISKRK
8	30	DEIIKEVDTDNDGRIBYEEFVAMMRKGNQL
9	21	FEELKAGLKKLGSKLSESEIK
10	15	VAKGHYTERAAAKLC
11	29	PPSASLKVTSVLGRPTEBVKEFYTLGKEL
12	15	EELZQACKEYGMGDV
13	41	LDRWEQHARAAYELFEKDGNRAIVIEELASELGLGPSIPVH
14	11	GEAPDKPJDSA
15	27	LHDWIRHTDGKLSFLGFVKLLHGVSSR
16	8	MGNCCSKP
17	22	RRPFPPPSPAKHIRALLARRHG
18	21	KGELKGQQVAVKVIPKAKMTS
19	29	RKASRQYSRERFNSLSJKLMKDGSLQLNN
20	20	LDKSFGFSKHFGSKYELGEE

## Sheet: Table-S4
Table S4. Annotation of cis-acting regulatory elements in the promoters of MtCDPK and MtCRK genes.
Code	Motif	Function	Sequence	MtCDPK1	MtCDPK2	MtCDPK3	MtCDPK4	MtCDPK5	MtCDPK6	MtCDPK7	MtCDPK8	MtCDPK9	MtCDPK10	MtCDPK11	MtCDPK12	MtCDPK13	MtCDPK14	MtCDPK15	MtCDPK16	MtCDPK17	MtCDPK18	MtCDPK19	MtCDPK20	MtCDPK21	MtCDPK22	MtCDPK23	MtCDPK24	MtCRK1	MtCRK2	MtCRK3	MtCRK4	MtCRK5	MtCRK6
1	ABRE	abscisic acid responsiveness	ACGTG	2		1	1	2	6		1	3	1	2	2	1	2	2		2	1	3			1	2			3				1
2	AuxRE	part of an auxin-responsive element	TGTCTCAATAAG																	1
3	AuxRR-core	auxin responsiveness	GGTCCAT					1																			1
4	TGA-element	auxin-responsive element	AACGAC	1				4											1		1			1	1					1			1
5	ERE	ethylene-responsive element	ATTTTAAA	3		1	3	2	1	1	1		1	1	2	1		1	1		5		2	1		4	1	2	2	2	1	2	1
6	CGTCA-motif	MeJA-responsivenes	CGTCA	1	1		2	3	2	1	2	2						1		1	1	2			1	2			2			4	3
7	GARE-motif	gibberellin-responsive element	TCTGTTG		1							1													1				1			1
8	P-box	gibberellin-responsive element	CCTTTTG	1	1	1	1		1		1			1	1	1														1	2
9	TATC-box	gibberellin responsiveness	TATCCCA				1															1								1
10	TCA-element	salicylic acid responsiveness	CCATCTTTTT		3							1	2				2	1	1	1	1	4	1	1			1				2	2	1
11	ARE	anaerobic induction	AAACCA	2	3	1	4		1	2	2	1	2	2	3	2	4	3	4	3	3		1	3	2		4	3	1	11	3	1	1
12	TC-rich repeats	defense and stress responsiveness	GTTTTCTTAC	1	1						1	1		1	1			1	2			2							1		2		1
13	STRE	stress-responsive element	AGGGG	2	3		1	2	6	2	1		2	2				2		1		1		1	1	3	3	1	3	1	1	2	1
14	MBS	drought-inducibility	CAACTG		2	3				1	1		1	1	1	1	1					2	2				1	1	1	1		2	2
15	DRE1	dehydration-responsive element	ACCGAGA		1																	1
16	DRE-core	dehydration-responsive element	GCCGAC																		1							1
17	LTR	low-temperature responsiveness	CCGAAA	1	1	1		1					1			2				1						1	1	1		1			2
18	WRE3	wound-responsive element	CCACCT	1	1				2						1			2	1	1	1	1	3	1		1			1	1		1
19	WUN-motif	wound-responsive element	AAATTTCCT				1		1		1	1	1	1			1			2	1	2	2		4	2			1		1		1
20	AACA_motif	involved in endosperm-specific negative expression	TAACAAACTCCA																								1				1
21	CAT-box	meristem expression	GCCACT		2							1	2	2		1		3		1	1											1	1
22	CCGTCC motif	cis-acting regulatory element related to meristem specific activation	CCGTCC			1			1													1								1		1
23	circadian	circadian control	CAAAGATATC	2													1	2
24	GCN4_motif	cis-regulatory element involved in endosperm expression	TGAGTCA							1	1				1	1			1	1	2					1					2	2	2
25	HD-Zip 1	palisade mesophyll cells	CAAT(A/T)ATTG																		1							1
26	MBSI	flavonoid biosynthetic genes regulation	aaaAaaC(G/C)GTTA						1			1																1
27	O2-site	zein metabolism regulation	GATGATGTGG										2			1	1	2	1	2	1	1		1	1	1				1
28	RY-element	seed-specific regulation	CATGCATG	1	1			2						1
29	AT1-motif	part of a light responsive module	AATTATTTTTTATT	1		1											1								1
30	AE-box	part of a light responsive module	AGAAACAA							1	2	1		1	1	1			1	1			2		1	1	1			1	1	1
31	MRE	MYB binding site involved in light responsiveness	AACCTAA		1		1		1		1				1			1		1		1				5	2	1	1	1	1	2	1
32	ACE	cis-acting element involved in light responsiveness	CTAACGTATT	2			1					1		1			1				1								1				1
33	ATC-motif	part of a conserved DNA module involved in light responsiveness	AGTAATCT														1												1
34	ATCT-motif	part of a conserved DNA module involved in light responsiveness	AATCTAATCC	1		1			1			1										1							1	1	1	2
35	Box 4	part of a conserved DNA module involved in light responsiveness	ATTAAT	2		5	4	6	2	6	1	6	6	1	1	1	1	3	3	2	5	7	3	4	4	1	7	4	2	4		3
36	Box II	part of a light responsive element	ACACGTAGA	1
37	chs-CMA1a	part of a light responsive element	TTACTTAA			2	1				1						3			1				1					1		1
38	chs-CMA2a	part of a light responsive element	TCACTTGA													1
39	GATA-motif	part of a light responsive element	GATAGGA		1	1						2					1		1	1	1		1		2		2		1		3	1	1
40	TCCC-motif	part of a light responsive element	TCTCCCT	1				1					1	1				1		1						1					1
41	TCT-motif	part of a light responsive element	TCTTAC	3	1				1	1	1	2	1		4		4	2			1	2			1	2		2	3			4	3
42	LAMP-element	part of a light responsive element	CTTTATCA																									1				1	1
43	GA-motif	part of a light responsive element	ATAGATAA			1								1			1						2								1		1
44	I-box	part of a light responsive element	GATAAGGTG				1					1							1			1			1	3
45	Gap-box	part of a light responsive element	CAAATGAA(A/G)A								1															1				1
46	GTGGC-motif	part of a light responsive element	GATTCTGTGGC													1					1						1
47	3-AF1 binding site	light responsive element	TAAGAGAGGAA		1				1									1													2
48	AAAC-motif	light responsive element	CAATCAAAACCT																			1
49	ACE	light responsive element	CTAACGTATT	2			1					1		1			1				1								1				1
50	G-Box	light responsive element	TA(AA)CGTG	4		2	1	5	11		1	5	1	2	4	5	2	2	1	2	1	3			2	3		1	8		1	0	1
51	GT1-motif	light responsive element	GGTTAA	2	1	2	6	1	1	2	1	1	2	1	1	1		1	3	2	2	3	3	1	1		1		1		6
52	Sp1	light responsive element	GGGCGG										1					1
53	3-AF3 binding site	conserved DNA module array	CACTATCTAAC																										1
54	AT-rich element	binding site of AT-rich DNA binding protein	ATAGAAATCAA						1							2				1	1							1
55	AT-rich sequence	element for maximal elicitor-mediated activation	TAAAATACT											1			1									2
56	CAAT-box	promoter and enhancer regions	CAA(A)T	30	27	21	37	38	36	44	37	33	32	51	43	45	40	24	39	47	41	48	28	35	25	34	30	38	40	38	38	34	31
57	TATA-box	around -30 of transcription start	TATA	17	23	21	20	15	16	28	38	12	13	24	21	24	29	14	15	17	18	19	23	20	23	12	29	16	24	16	17	12	17
58	HD-Zip 3	protein binding site	GTAAT(G/C)ATTAC								1		1				2																1
59	TATA	transcription promoter	TATAAAAT	2	2		4		2		4	1	1	1			2	2	1			1	2	1	1		1			1			2
60	A-box	cis-acting regulatory element	CCGTCC			1			1													1								1		1
61	A-box	sequence conserved in alpha-amylase promoters	AATAACAAACTCC																												1
62	CCAAT-box	MYBHv1 binding site	CAACGG				1																									2
63	MYB	MYB-like sequence	TAACCA	2	1		1	1		6	2		3	1		1	1	2	3	1	3	4	1	2		1			2	3	2	2	1
64	AAGAA-motif	Unkown	GAAAGAA		2	3	3	2	2	1	4	4	3	1	2	2	3	1	2	4		1	4	4	6	1		1	2	3	3	4	4
65	ABRE3a	Unkown	TACGTG	1		1	1	1	1			1		1							1												1
66	ABRE4	Unkown	CACGTA	1		1	1	1	1			1		1							1												1
67	AC-I	Unkown	(T/C)C(T/C)(C/T)ACC(T/C)ACC																							1						2
68	AP-1	Unkown	TGAGTTAG										1
69	as-1	Unkown	TGACG	1	1		2	3	2	1	2	2						1		1	1	2			1	2			2			4	3
70	AT~TATA-box	Unkown	TATATA	2	9	7	4	2	2	5	4		2	6	3	7	12	2	2	2	2	1	6	4		1	5	2	3	3	2	2	5
71	box S	Unkown	AGCCACC					1										1		1	1						1
72	CARE	Unkown	CAACTCAC	1											1										1		1
73	CTAG-motif	Unkown	ACTAGCAGAA		1																							2
74	dOCT	Unkown	CACGGATC	1																													1
75	F-box	Unkown	CTATTCTCATT														2							1
76	MYB	Unkown	CAACCA	2	2	3	1	4	1		1	2		1	6	1	3		1				2		2	1	1	2	2	2	2	1
77	MYB recognition site	Unkown	CCGTTG				1																									2
78	Myb	Unkown	TAACTG			1	1					1	1	1			1			1			1		1	4	3		1		1
79	Myb-binding site	Unkown	CAACAG		1				2			1		1											1				1			1
80	MYC	Unkown	CATTTG	1		1	1	3		1	1	5	2	5	1	4		1	1	3	2	3	1	3	1	4	1	2	2	5	1	1
81	MYC	Unkown	CAATTG	2		1		1		3		2		1	2			1	1	1	1					1	1		1
82	MYC	Unkown	CATGTG	3	2		1	1	1					2	3	1	1	1	1	5	2	3	1	2		4		1					2
83	Myc	Unkown	TCTCTTA		1			1	1	1					1	1	2	3	1		1		2	2			1	2	1
84	TCA	Unkown	TCATCTTCAT				1		1	1				1	1	1		1			1			1		1	1		2	2	3
85	W box	Unkown	TTGACC	2	3		1	1	2	2	3	1	1		1				2	1			1	2		3	1		1		1	1
87	Unnamed__1	Unkown	CGTGG		1	1	1	4	1					2				2			1					2				1	1
88	Unnamed__2	Unkown	AACCTAACCT									1														1			1	1			1
89	Unnamed__2	Unkown	CCCCGG	1									1													1					1
90	Unnamed__4	Unkown	CTCC	6	11	1	5	14	9	8	3	10	7	14	12	5	4	13	6	7	4	10	6	4	7	18	8	4	13	4	8	5	7
91	Unnamed__6	Unkown	TATAAATATct											1			1	2	1		1					1					3
92	Unnamed__8	Unkown	TCCACGTAGA						1
93	Unnamed__10	Unkown	TCCACGTAGA						1
94	Unnamed__12	Unkown	TCCACGTAGA						1
95	Unnamed__14	Unkown	TCCACGTAGA						1
96	Unnamed__16	Unkown	GCTGCCCGTC				1

## Sheet: Table-S5
Table S5. Microarray data of MtCDPK and MtCRK genes in different organs and developmental stages.
Gene name	Probeset	Root	Stem	Vegetative bud	Leaf	Petiole	Flower	Pod	Seed 10 DAP	Seed 12 DAP	Seed 16 DAP	Seed 20 DAP	Seed 24 DAP	Seed 36 DAP
MtCDPK3	Mtr.40960.1.S1_at	1421.2	1156.15	1039.75	781.626	956.784	865.969	1052.05	1169.03	1156.72	1280.99	1551.68	1409.42	850.258
MtCDPK4	Mtr.37277.1.S1_at	1339.2	420.866	181.023	173.791	278.97	610.74	323.664	484.374	472.667	373.564	613.703	844.486	1124.34
MtCDPK7	Mtr.27363.1.S1_at	8.97441	59.0447	12.2441	9.13176	56.7309	15.737	8.66931	11.7659	10.2691	40.2168	20.006	9.1594	7.25861
MtCDPK8	Mtr.37994.1.S1_at	893.374	225.689	202.803	148.465	248.717	288.335	150.881	209.465	117.82	144.574	280.711	347.312	143.279
MtCDPK9	Mtr.38201.1.S1_at	894.955	662.033	701.156	400.37	493.304	417.075	734.396	1492.17	1387.82	945.649	777.524	584.642	240.861
MtCDPK14	Mtr.29228.1.S1_at	990.997	929.071	797.963	507.256	733.595	786.806	695.072	1006.14	779.405	782.683	722.793	721.75	968.991
MtCDPK15	Mtr.9423.1.S1_at	1426.04	1071.96	1439.21	613.563	761.214	917.778	1427.57	2152.18	1861.48	1652.43	2049.21	2137.51	2043.94
MtCDPK16	Mtr.43758.1.S1_at	2404.75	1433.58	839.972	1150.66	1420.06	934.499	849.387	1314.18	1454.55	1106.09	1064.72	1055.44	857.284
MtCDPK17	Mtr.17053.1.S1_at	10.3671	13.6646	14.2222	23.2338	15.347	83.5867	25.1315	9.06995	10.0167	10.5738	10.0695	10.0956	11.5472
MtCDPK18	Mtr.38461.1.S1_at	482.832	153.553	47.8268	295.591	293.143	53.7563	13.175	93.0029	81.4182	84.2551	127.845	194.956	113.457
MtCDPK19	Mtr.37532.1.S1_at	2132.23	1541.27	1286.27	872.579	1362.55	1078.54	1170.29	1052.18	949.508	973.703	1358.51	1516.33	1499.34
MtCDPK20	Mtr.10832.1.S1_at	1453.24	1849.76	1843.45	993.877	1509.33	1413.38	1742.58	2312.51	2101.33	1577.4	1589.75	1625.34	1194.87
MtCDPK21	Mtr.37280.1.S1_s_at	1023.32	1157.02	949.971	630.071	842.54	725.119	836.64	546.622	399.401	400.164	520.368	523.21	327.644
MtCDPK22	Mtr.27929.1.S1_at	15.0263	11.0456	8.88874	9.18312	9.20196	11.6789	7.97612	6.71916	6.51156	8.56315	7.80394	7.17688	7.84895
MtCDPK23	Mtr.5377.1.S1_at	1837.71	534.815	534.559	657.403	435.95	671.049	412.192	884.189	767.728	810.224	950.604	939.592	653.307
MtCDPK24	Mtr.39596.1.S1_at	634.204	214.589	186.574	316.011	259.159	117.151	123.907	365.377	313.478	351.38	560.563	602.562	292.133
MtCRK1	Mtr.11155.1.S1_at	679.497	339.768	301.45	259.361	350.217	331.005	303.138	293.131	354.159	222.485	229.664	237.779	267.887
MtCRK2	Mtr.8662.1.S1_at	2786.18	2261.66	1999.29	1960.25	2683.41	4588.48	1030.53	1585.41	1882.23	2340.99	2049.54	2491.31	2016.22
MtCRK3	Mtr.5122.1.S1_at	102.716	54.9079	70.15	30.2231	30.4828	24.454	52.2496	27.8755	27.0502	58.6214	69.8927	24.9935	13.3624
MtCRK4	Mtr.12952.1.S1_at	1691.61	1881.35	1676.57	990.736	1426.38	1472.73	1547.94	1534.55	1265.9	1208.59	1397.97	1479.57	934.188
MtCRK5	Mtr.49436.1.S1_at	359.128	336.5	220.309	173.717	286.556	256.373	396.988	698.666	660.299	361.482	303.278	321.573	292.951
MtCRK6	Mtr.5876.1.S1_at	80.1161	73.8813	78.8684	41.5393	52.6982	46.6588	106.883	53.2517	36.593	42.0256	29.0501	27.3545	18.4547

## Sheet: Table-S6
Table S6. Transcriptome data of MtCDPK and MtCRK genes under various abiotic stress treatment.
Gene name	Cold 0h	Cold 2h	Cold 6h	Cold 12h	Drought 0h	Drought 2h	Drought 6h	Drought 12h	Salt 0h	Salt 2h	Salt 6h	Salt 12h
MtCDPK1	0.0704365	0.0492229	0.0405889	0.0420271	0.032224	0.0268616	0	0	0	0.047713	0.0498773	0
MtCDPK2	6.59373	6.0091	6.3327	4.6935	4.51603	6.97023	12.1634	16.0751	5.87302	18.8848	13.2975	7.88705
MtCDPK3	34.4516	32.2325	29.8739	23.6452	34.8169	33.6537	32.7418	28.1122	37.6855	32.248	37.2102	27.2247
MtCDPK4	23.1518	27.0185	36.3043	31.7273	22.2883	41.2238	40.019	33.4784	25.1194	34.7222	43.3738	43.9823
MtCDPK5	0	0	0	0	0	0	0	0	0	0	0	0
MtCDPK6	0.672226	0.503325	0.470376	0.458395	0.439339	0.732455	0.0429076	0.0841066	1.097	0.0813142	0.187006	0.129911
MtCDPK7	4.14409	5.09062	4.70142	4.09531	4.97669	3.01261	2.77739	4.12095	5.81168	2.01765	3.32424	2.69791
MtCDPK8	24.9815	36.5937	65.1579	43.4021	25.1456	50.7787	50.6872	37.2676	27.4204	44.4606	35.888	39.6558
MtCDPK9	21.1369	19.997	23.6657	29.7591	24.2596	17.7477	17.3417	14.5426	23.9366	21.728	20.6567	14.7483
MtCDPK10	0.0412644	0.34604	0.142671	0	0.0377561	0.125892	0.368741	0.0963733	0.269355	0.419281	0.40908	0.357259
MtCDPK11	0.0377123	0.0263544	0.152121	0	0	0	0	0.0440387	0	0.178822	0.0534095	0.0816266
MtCDPK12	30.9417	31.94	44.9317	43.8601	31.1826	49.6606	50.0854	38.4292	33.9026	47.1141	48.6409	49.9896
MtCDPK13	0.264957	0.317415	0.109058	0.0903378	0.346329	0.115478	0.270591	0.176803	0.247074	0.384598	0.241226	0.163853
MtCDPK14	29.9124	27.0296	30.5745	34.6249	29.011	20.3319	19.6065	19.1264	31.7337	22.9883	21.49	24.2443
MtCDPK15	21.5887	26.2908	33.8361	35.7201	21.5354	36.8884	33.179	35.0981	25.9181	39.7055	26.829	30.9078
MtCDPK16	22.5407	29.5671	36.5125	29.3063	21.7058	37.5554	32.6177	31.296	21.5514	36.5292	29.8158	31.7829
MtCDPK17	1.7567	2.19873	2.19078	1.97117	2.11114	3.15968	1.66352	1.16347	2.48165	2.04248	1.94947	1.30526
MtCDPK18	26.1124	20.6575	19.9796	23.5361	20.892	27.3092	31.2846	28.1278	26.8607	25.5116	30.3055	21.3186
MtCDPK19	40.4987	41.1786	48.0855	55.9468	42.6977	55.8161	55.9461	54.6417	46.4667	47.9379	51.6663	56.7046
MtCDPK20	20.0522	18.7428	18.1911	17.5399	19.8031	18.4339	10.7874	12.3568	19.9195	13.72	12.8223	12.9003
MtCDPK21	46.9172	54.898	34.0632	35.7465	44.6122	73.1419	59.0444	56.9627	51.8142	42.4451	58.4383	67.3561
MtCDPK22	0.852039	9.96557	25.738	1.25758	1.27198	2.51395	0.480876	0.340385	1.73194	2.70355	0.936769	1.21329
MtCDPK23	34.6399	28.0926	29.8679	34.366	34.9769	31.4622	28.5276	18.8492	35.4835	35.5269	35.3059	26.702
MtCDPK24	8.42623	10.1356	10.4725	11.1765	8.59634	11.0174	10.337	10.7655	10.5086	11.7538	9.95846	11.0573
MtCRK1	13.73	16.5929	16.6858	16.0389	13.7991	19.0853	15.6761	15.3851	14.4909	15.7897	14.1308	20.4212
MtCRK2	50.727	50.4118	37.6717	60.0102	50.2319	38.2382	35.8716	33.388	50.5763	42.4244	42.9027	47.0318
MtCRK3	6.52432	5.78167	4.91151	4.50576	6.37607	6.35261	4.98666	5.54389	4.89306	4.62638	5.52432	2.58395
MtCRK4	26.5466	32.4111	24.9442	31.9426	25.9669	18.2599	16.0845	15.8868	26.5741	20.8548	26.7427	25.5506
MtCRK5	10.4753	11.8451	7.46206	7.97774	9.99412	11.5429	11.8304	10.788	10.1365	9.59192	10.8657	11.3367
MtCRK6	12.6625	11.9469	8.5358	8.17302	13.5777	8.60505	4.91041	5.85887	14.0646	7.96606	8.3462	7.7568

## Sheet: Table-S7
Table S7. Microarray data of MtCDPK and MtCRK genes under biotic stress treatment.
Gene name	Probeset	Control 0h	Control 2h	Control 24h	YE 2h	YE 24h
MtCDPK3	Mtr.40960.1.S1_at	986.64	1085.14	1046.65	1374.95	1057.22
MtCDPK4	Mtr.37277.1.S1_at	1283.79	1322.28	1407.67	2615.09	1330.54
MtCDPK7	Mtr.27363.1.S1_at	6.94746	7.38445	6.81452	6.26352	6.6445
MtCDPK8	Mtr.37994.1.S1_at	587.073	626.362	608.297	2338.19	735.544
MtCDPK9	Mtr.38201.1.S1_at	785.573	773.068	797.526	898.075	789.881
MtCDPK14	Mtr.29228.1.S1_at	740.829	766.352	775.268	677.658	792.824
MtCDPK15	Mtr.9423.1.S1_at	1833.2	2029.88	1906.31	2499.52	1861.79
MtCDPK16	Mtr.43758.1.S1_at	1264.07	1468.64	1355.74	2851.02	1300.43
MtCDPK17	Mtr.17053.1.S1_at	9.42849	13.3496	11.4874	16.0957	11.8082
MtCDPK18	Mtr.38461.1.S1_at	213.986	228.035	259.179	758.049	321.25
MtCDPK19	Mtr.37532.1.S1_at	1354.28	1339.9	1383.92	1486.17	1231.37
MtCDPK20	Mtr.10832.1.S1_at	1843.63	1811.12	1732.29	1089.18	1556.53
MtCDPK21	Mtr.37280.1.S1_s_at	764.587	720.56	719.734	3984.66	670.495
MtCDPK22	Mtr.27929.1.S1_at	39.4942	39.2838	34.5908	219.346	31.0752
MtCDPK23	Mtr.5377.1.S1_at	1432.45	1759.92	1789.58	2283.45	1731.06
MtCDPK24	Mtr.39596.1.S1_at	599.667	670.018	690.339	627.24	616.832
MtCRK1	Mtr.11155.1.S1_at	663.992	656.432	674.817	2838.69	746.592
MtCRK2	Mtr.8662.1.S1_at	1041.19	1009.76	985.258	914.871	1107.4
MtCRK3	Mtr.5122.1.S1_at	40.8967	26.9693	26.0429	23.7913	31.5318
MtCRK4	Mtr.12952.1.S1_at	1766.78	1601.58	1644.88	631.864	1610.73
MtCRK5	Mtr.49436.1.S1_at	646.177	568.931	633.05	438.778	632.071
MtCRK6	Mtr.5876.1.S1_at	147.661	136.366	149.414	175.907	172.557

## Sheet: Table-S8
Table S8. Primers used for subcellular localization of MtCDPKs and MtCRKs.
Primer ID	Sequence (5'-3')
CDPK4-1305-F	aggacagcccagatcactagtATGGGAAATTGTTGTACAA
CDPK4-1305-R	gctcaccatggatcccccgggTCTACCCTCATTGTTCAAT
CDPK7-1305-F	aggacagcccagatcactagtATGCAGAAACATAATTTAG
CDPK7-1305-R	gctcaccatggatcccccgggAGAAGATTCTTCTTTCACTC
CDPK9-1305-F	aggacagcccagatcactagtATGTCGAAATCCAACACCA
CDPK9-1305-R	gctcaccatggatcccccgggATTGGACCCATTGCCTATGA
CDPK14-1305-F	aggacagcccagatcactagtATGGGTTGTCACGGCAGCA
CDPK14-1305-R	gctcaccatggatcccccgggAAATAATGGTCCCTGGTGTG
CDPK15-1305-F	aggacagcccagatcactagtATGGGCAACCGCATCAGCT
CDPK15-1305-R	gctcaccatggatcccccgggTTTGCGACGTTTGTTGGTTA
CDPK16-1305-F	aggacagcccagatcactagtATGGGTTTATGTTTTTCTTC
CDPK16-1305-R	gctcaccatggatcccccgggGATCCTTCGATGACGTAGA
CDPK22-1305-F	aggacagcccagatcactagtATGGGAAACAACTGTGTTG
CDPK22-1305-R	gctcaccatggatcccccgggACATATTGATAGTGTCTTTG
CRK6-1305-F	aggacagcccagatcactagtATGGGTCTCTGCACTTCAA
CRK6-1305-R	gctcaccatggatcccccgggTTGAGGTTTTACAAGACTTC
